# Supplementary material for: KGG: a fully automated workflow for creating disease-specific knowledge graphs
Source: Bioinformatics. 2025 Jun 28;41(7):btaf383. doi: 10.1093/bioinformatics/btaf383 (PMC12270262; doi:10.1093/bioinformatics/btaf383)
Supplement: btaf383_Supplementary_Data [file btaf383_supplementary_data.zip]

Archive with 10 entries (10 files):
- Supplementary Table 3.xlsx
- Supplementary Figure 1.png
- Supplementary Figure 2.png
- Supplementary Figure 3.png
- Supplementary Figure 4.png
- Supplementary Figure 5.png
- Supplementary Figure 6.png
- Supplementary File 7.html
- Supplementary Table 1.csv
- Supplementary Table 2.csv
