# Supplementary material for: KGG: a fully automated workflow for creating disease-specific knowledge graphs
Source: Bioinformatics. 2025 Jun 28;41(7):btaf383. doi: 10.1093/bioinformatics/btaf383 (PMC12270262; doi:10.1093/bioinformatics/btaf383)
Supplement: btaf383_Supplementary_Data [file btaf383_supplementary_data.zip › Supplementary Table 3.xlsx]

## Sheet: Protein&Pathways
Protein	Pathway	Link	CT_phase
ABCA4	ABC-family proteins mediated transport	https://reactome.org/content/detail/R-HSA-382556	No
ABCB1	ABC-family proteins mediated transport	https://reactome.org/content/detail/R-HSA-382556	No
ABCC2	ABC-family proteins mediated transport	https://reactome.org/content/detail/R-HSA-382556	No
ABCC6	ABC-family proteins mediated transport	https://reactome.org/content/detail/R-HSA-382556	No
ABCC9	ABC-family proteins mediated transport	https://reactome.org/content/detail/R-HSA-382556	No
CFTR	ABC-family proteins mediated transport	https://reactome.org/content/detail/R-HSA-382556	No
KCNJ11	ABC-family proteins mediated transport	https://reactome.org/content/detail/R-HSA-382556	Yes
PSMA1	ABC-family proteins mediated transport	https://reactome.org/content/detail/R-HSA-382556	No
PSMA2	ABC-family proteins mediated transport	https://reactome.org/content/detail/R-HSA-382556	No
PSMA3	ABC-family proteins mediated transport	https://reactome.org/content/detail/R-HSA-382556	No
PSMA6	ABC-family proteins mediated transport	https://reactome.org/content/detail/R-HSA-382556	No
PSMB1	ABC-family proteins mediated transport	https://reactome.org/content/detail/R-HSA-382556	No
PSMB2	ABC-family proteins mediated transport	https://reactome.org/content/detail/R-HSA-382556	No
PSMB7	ABC-family proteins mediated transport	https://reactome.org/content/detail/R-HSA-382556	No
VCP	ABC-family proteins mediated transport	https://reactome.org/content/detail/R-HSA-382556	No
CHAT	Acetylcholine Neurotransmitter Release Cycle	https://reactome.org/content/detail/R-HSA-264642	No
SLC18A3	Acetylcholine Neurotransmitter Release Cycle	https://reactome.org/content/detail/R-HSA-264642	No
SLC5A7	Acetylcholine Neurotransmitter Release Cycle	https://reactome.org/content/detail/R-HSA-264642	No
CHRM3	Acetylcholine regulates insulin secretion	https://reactome.org/content/detail/R-HSA-399997	Yes
PRKCA	Acetylcholine regulates insulin secretion	https://reactome.org/content/detail/R-HSA-399997	No
GRIN2B	Activated NTRK2 signals through FYN	https://reactome.org/content/detail/R-HSA-9032500	Yes
NTRK2	Activated NTRK2 signals through FYN	https://reactome.org/content/detail/R-HSA-9032500	No
SRC	Activated NTRK2 signals through FYN	https://reactome.org/content/detail/R-HSA-9032500	No
GRIA1	Activation of AMPA receptors	https://reactome.org/content/detail/R-HSA-399710	Yes
GRIA2	Activation of AMPA receptors	https://reactome.org/content/detail/R-HSA-399710	Yes
GRIA3	Activation of AMPA receptors	https://reactome.org/content/detail/R-HSA-399710	Yes
GRIA4	Activation of AMPA receptors	https://reactome.org/content/detail/R-HSA-399710	Yes
EP300	Activation of anterior HOX genes in hindbrain development during early embryogenesis	https://reactome.org/content/detail/R-HSA-5617472	No
HDAC3	Activation of anterior HOX genes in hindbrain development during early embryogenesis	https://reactome.org/content/detail/R-HSA-5617472	No
JUN	Activation of anterior HOX genes in hindbrain development during early embryogenesis	https://reactome.org/content/detail/R-HSA-5617472	No
RARA	Activation of anterior HOX genes in hindbrain development during early embryogenesis	https://reactome.org/content/detail/R-HSA-5617472	No
RARB	Activation of anterior HOX genes in hindbrain development during early embryogenesis	https://reactome.org/content/detail/R-HSA-5617472	No
RARG	Activation of anterior HOX genes in hindbrain development during early embryogenesis	https://reactome.org/content/detail/R-HSA-5617472	No
RXRA	Activation of anterior HOX genes in hindbrain development during early embryogenesis	https://reactome.org/content/detail/R-HSA-5617472	Yes
WDR5	Activation of anterior HOX genes in hindbrain development during early embryogenesis	https://reactome.org/content/detail/R-HSA-5617472	No
GRIK1	Activation of Ca-permeable Kainate Receptor	https://reactome.org/content/detail/R-HSA-451308	Yes
GRIK2	Activation of Ca-permeable Kainate Receptor	https://reactome.org/content/detail/R-HSA-451308	Yes
GRIK3	Activation of Ca-permeable Kainate Receptor	https://reactome.org/content/detail/R-HSA-451308	Yes
GRIK4	Activation of Ca-permeable Kainate Receptor	https://reactome.org/content/detail/R-HSA-451308	Yes
GRIK5	Activation of Ca-permeable Kainate Receptor	https://reactome.org/content/detail/R-HSA-451308	Yes
GABBR1	Activation of G protein gated Potassium channels	https://reactome.org/content/detail/R-HSA-1296041	Yes
GABBR2	Activation of G protein gated Potassium channels	https://reactome.org/content/detail/R-HSA-1296041	Yes
KCNJ10	Activation of G protein gated Potassium channels	https://reactome.org/content/detail/R-HSA-1296041	No
KCNJ15	Activation of G protein gated Potassium channels	https://reactome.org/content/detail/R-HSA-1296041	No
KCNJ16	Activation of G protein gated Potassium channels	https://reactome.org/content/detail/R-HSA-1296041	No
KCNJ4	Activation of G protein gated Potassium channels	https://reactome.org/content/detail/R-HSA-1296041	No
KCNJ6	Activation of G protein gated Potassium channels	https://reactome.org/content/detail/R-HSA-1296041	No
ACACA	Activation of gene expression by SREBF (SREBP)	https://reactome.org/content/detail/R-HSA-2426168	No
ELOVL6	Activation of gene expression by SREBF (SREBP)	https://reactome.org/content/detail/R-HSA-2426168	No
FASN	Activation of gene expression by SREBF (SREBP)	https://reactome.org/content/detail/R-HSA-2426168	No
FDFT1	Activation of gene expression by SREBF (SREBP)	https://reactome.org/content/detail/R-HSA-2426168	No
GGPS1	Activation of gene expression by SREBF (SREBP)	https://reactome.org/content/detail/R-HSA-2426168	No
PPARA	Activation of gene expression by SREBF (SREBP)	https://reactome.org/content/detail/R-HSA-2426168	Yes
RXRA	Activation of gene expression by SREBF (SREBP)	https://reactome.org/content/detail/R-HSA-2426168	Yes
SCD	Activation of gene expression by SREBF (SREBP)	https://reactome.org/content/detail/R-HSA-2426168	No
SQLE	Activation of gene expression by SREBF (SREBP)	https://reactome.org/content/detail/R-HSA-2426168	No
SREBF2	Activation of gene expression by SREBF (SREBP)	https://reactome.org/content/detail/R-HSA-2426168	No
HMGCR	Activation of gene expression by SREBF (SREBP). [P04035-1	https://reactome.org/content/detail/R-HSA-2426168	Yes
CTSG	Activation of Matrix Metalloproteinases	https://reactome.org/content/detail/R-HSA-1592389	No
CTSK	Activation of Matrix Metalloproteinases	https://reactome.org/content/detail/R-HSA-1592389	No
MMP1	Activation of Matrix Metalloproteinases	https://reactome.org/content/detail/R-HSA-1592389	Yes
MMP10	Activation of Matrix Metalloproteinases	https://reactome.org/content/detail/R-HSA-1592389	No
MMP13	Activation of Matrix Metalloproteinases	https://reactome.org/content/detail/R-HSA-1592389	Yes
MMP16	Activation of Matrix Metalloproteinases	https://reactome.org/content/detail/R-HSA-1592389	No
MMP2	Activation of Matrix Metalloproteinases	https://reactome.org/content/detail/R-HSA-1592389	No
MMP24	Activation of Matrix Metalloproteinases	https://reactome.org/content/detail/R-HSA-1592389	No
MMP25	Activation of Matrix Metalloproteinases	https://reactome.org/content/detail/R-HSA-1592389	No
MMP3	Activation of Matrix Metalloproteinases	https://reactome.org/content/detail/R-HSA-1592389	No
MMP7	Activation of Matrix Metalloproteinases	https://reactome.org/content/detail/R-HSA-1592389	Yes
MMP8	Activation of Matrix Metalloproteinases	https://reactome.org/content/detail/R-HSA-1592389	Yes
MMP9	Activation of Matrix Metalloproteinases	https://reactome.org/content/detail/R-HSA-1592389	No
PLG	Activation of Matrix Metalloproteinases	https://reactome.org/content/detail/R-HSA-1592389	No
GRIK1	Activation of Na-permeable kainate receptors	https://reactome.org/content/detail/R-HSA-451307	Yes
GRIK2	Activation of Na-permeable kainate receptors	https://reactome.org/content/detail/R-HSA-451307	Yes
PDE6A	Activation of the phototransduction cascade	https://reactome.org/content/detail/R-HSA-2485179	Yes
PDE6B	Activation of the phototransduction cascade	https://reactome.org/content/detail/R-HSA-2485179	Yes
PDE6G	Activation of the phototransduction cascade	https://reactome.org/content/detail/R-HSA-2485179	Yes
RHO	Activation of the phototransduction cascade	https://reactome.org/content/detail/R-HSA-2485179	No
ADORA1	Adenosine P1 receptors	https://reactome.org/content/detail/R-HSA-417973	Yes
ADORA2A	Adenosine P1 receptors	https://reactome.org/content/detail/R-HSA-417973	Yes
ADORA2B	Adenosine P1 receptors	https://reactome.org/content/detail/R-HSA-417973	Yes
ADORA3	Adenosine P1 receptors	https://reactome.org/content/detail/R-HSA-417973	Yes
ADCY1	ADORA2B mediated anti-inflammatory cytokines production	https://reactome.org/content/detail/R-HSA-9660821	No
ADCY5	ADORA2B mediated anti-inflammatory cytokines production	https://reactome.org/content/detail/R-HSA-9660821	No
ADORA2B	ADORA2B mediated anti-inflammatory cytokines production	https://reactome.org/content/detail/R-HSA-9660821	Yes
ADRA2A	Adrenaline signalling through Alpha-2 adrenergic receptor	https://reactome.org/content/detail/R-HSA-392023	Yes
ADRA2B	Adrenaline signalling through Alpha-2 adrenergic receptor	https://reactome.org/content/detail/R-HSA-392023	Yes
ADRA2C	Adrenaline signalling through Alpha-2 adrenergic receptor	https://reactome.org/content/detail/R-HSA-392023	Yes
ADCY5	Adrenaline,noradrenaline inhibits insulin secretion	https://reactome.org/content/detail/R-HSA-400042	No
ADRA2A	Adrenaline,noradrenaline inhibits insulin secretion	https://reactome.org/content/detail/R-HSA-400042	Yes
ADRA2C	Adrenaline,noradrenaline inhibits insulin secretion	https://reactome.org/content/detail/R-HSA-400042	Yes
CACNA1C	Adrenaline,noradrenaline inhibits insulin secretion	https://reactome.org/content/detail/R-HSA-400042	Yes
CACNA1D	Adrenaline,noradrenaline inhibits insulin secretion	https://reactome.org/content/detail/R-HSA-400042	Yes
CACNA2D2	Adrenaline,noradrenaline inhibits insulin secretion	https://reactome.org/content/detail/R-HSA-400042	No
CACNB2	Adrenaline,noradrenaline inhibits insulin secretion	https://reactome.org/content/detail/R-HSA-400042	No
ADRA1A	Adrenoceptors	https://reactome.org/content/detail/R-HSA-390696	Yes
ADRA1B	Adrenoceptors	https://reactome.org/content/detail/R-HSA-390696	Yes
ADRA1D	Adrenoceptors	https://reactome.org/content/detail/R-HSA-390696	Yes
ADRA2A	Adrenoceptors	https://reactome.org/content/detail/R-HSA-390696	Yes
ADRA2B	Adrenoceptors	https://reactome.org/content/detail/R-HSA-390696	Yes
ADRA2C	Adrenoceptors	https://reactome.org/content/detail/R-HSA-390696	Yes
ADRB1	Adrenoceptors	https://reactome.org/content/detail/R-HSA-390696	Yes
ADRB2	Adrenoceptors	https://reactome.org/content/detail/R-HSA-390696	Yes
ADRB3	Adrenoceptors	https://reactome.org/content/detail/R-HSA-390696	Yes
AKT1	AKT phosphorylates targets in the cytosol	https://reactome.org/content/detail/R-HSA-198323	No
AKT2	AKT phosphorylates targets in the cytosol	https://reactome.org/content/detail/R-HSA-198323	No
AKT3	AKT phosphorylates targets in the cytosol	https://reactome.org/content/detail/R-HSA-198323	No
BAD	AKT phosphorylates targets in the cytosol	https://reactome.org/content/detail/R-HSA-198323	No
CASP9	AKT phosphorylates targets in the cytosol	https://reactome.org/content/detail/R-HSA-198323	No
CDKN1A	AKT phosphorylates targets in the cytosol	https://reactome.org/content/detail/R-HSA-198323	No
GSK3A	AKT phosphorylates targets in the cytosol	https://reactome.org/content/detail/R-HSA-198323	Yes
GSK3B	AKT phosphorylates targets in the cytosol	https://reactome.org/content/detail/R-HSA-198323	Yes
MDM2	AKT phosphorylates targets in the cytosol	https://reactome.org/content/detail/R-HSA-198323	No
ADAM10	Amyloid fiber formation	https://reactome.org/content/detail/R-HSA-977225	No
APP	Amyloid fiber formation	https://reactome.org/content/detail/R-HSA-977225	No
BACE1	Amyloid fiber formation	https://reactome.org/content/detail/R-HSA-977225	No
CALCA	Amyloid fiber formation	https://reactome.org/content/detail/R-HSA-977225	No
CALCA	Amyloid fiber formation	https://reactome.org/content/detail/R-HSA-977225	No
NPPA	Amyloid fiber formation	https://reactome.org/content/detail/R-HSA-977225	No
PSENEN	Amyloid fiber formation	https://reactome.org/content/detail/R-HSA-977225	No
SNCA	Amyloid fiber formation	https://reactome.org/content/detail/R-HSA-977225	Yes
TTR	Amyloid fiber formation	https://reactome.org/content/detail/R-HSA-977225	No
CSNK1A1	APC truncation mutants have impaired AXIN binding	https://reactome.org/content/detail/R-HSA-5467337	No
GSK3B	APC truncation mutants have impaired AXIN binding	https://reactome.org/content/detail/R-HSA-5467337	Yes
CASP3	Apoptotic cleavage of cellular proteins	https://reactome.org/content/detail/R-HSA-111465	No
CASP6	Apoptotic cleavage of cellular proteins	https://reactome.org/content/detail/R-HSA-111465	No
CASP7	Apoptotic cleavage of cellular proteins	https://reactome.org/content/detail/R-HSA-111465	No
CASP8	Apoptotic cleavage of cellular proteins	https://reactome.org/content/detail/R-HSA-111465	No
PRKCD	Apoptotic cleavage of cellular proteins	https://reactome.org/content/detail/R-HSA-111465	No
ROCK1	Apoptotic cleavage of cellular proteins	https://reactome.org/content/detail/R-HSA-111465	Yes
FAAH	Arachidonate metabolism	https://reactome.org/content/detail/R-HSA-2142753	Yes
PLA2G4A	Arachidonate metabolism	https://reactome.org/content/detail/R-HSA-2142753	No
PDE6D	ARL13B-mediated ciliary trafficking of INPP5E	https://reactome.org/content/detail/R-HSA-5624958	Yes
ABCC2	Aspirin ADME	https://reactome.org/content/detail/R-HSA-9749641	No
ALB	Aspirin ADME	https://reactome.org/content/detail/R-HSA-9749641	No
BCHE	Aspirin ADME	https://reactome.org/content/detail/R-HSA-9749641	Yes
CYP2C19	Aspirin ADME	https://reactome.org/content/detail/R-HSA-9749641	No
CYP2C9	Aspirin ADME	https://reactome.org/content/detail/R-HSA-9749641	No
CYP2D6	Aspirin ADME	https://reactome.org/content/detail/R-HSA-9749641	No
CYP2E1	Aspirin ADME	https://reactome.org/content/detail/R-HSA-9749641	No
CYP3A4	Aspirin ADME	https://reactome.org/content/detail/R-HSA-9749641	No
UGT2B7	Aspirin ADME	https://reactome.org/content/detail/R-HSA-9749641	No
CAMK2A	Assembly and cell surface presentation of NMDA receptors	https://reactome.org/content/detail/R-HSA-9609736	No
CAMK2D	Assembly and cell surface presentation of NMDA receptors	https://reactome.org/content/detail/R-HSA-9609736	No
CASK	Assembly and cell surface presentation of NMDA receptors	https://reactome.org/content/detail/R-HSA-9609736	No
GRIN1	Assembly and cell surface presentation of NMDA receptors	https://reactome.org/content/detail/R-HSA-9609736	Yes
GRIN2A	Assembly and cell surface presentation of NMDA receptors	https://reactome.org/content/detail/R-HSA-9609736	Yes
GRIN2B	Assembly and cell surface presentation of NMDA receptors	https://reactome.org/content/detail/R-HSA-9609736	Yes
GRIN2C	Assembly and cell surface presentation of NMDA receptors	https://reactome.org/content/detail/R-HSA-9609736	Yes
GRIN2D	Assembly and cell surface presentation of NMDA receptors	https://reactome.org/content/detail/R-HSA-9609736	Yes
GRIN3A	Assembly and cell surface presentation of NMDA receptors	https://reactome.org/content/detail/R-HSA-9609736	Yes
GRIN3B	Assembly and cell surface presentation of NMDA receptors	https://reactome.org/content/detail/R-HSA-9609736	Yes
TUBA1B	Assembly and cell surface presentation of NMDA receptors	https://reactome.org/content/detail/R-HSA-9609736	No
TUBA1C	Assembly and cell surface presentation of NMDA receptors	https://reactome.org/content/detail/R-HSA-9609736	No
TUBA4A	Assembly and cell surface presentation of NMDA receptors	https://reactome.org/content/detail/R-HSA-9609736	No
TUBB2A	Assembly and cell surface presentation of NMDA receptors	https://reactome.org/content/detail/R-HSA-9609736	No
TUBB3	Assembly and cell surface presentation of NMDA receptors	https://reactome.org/content/detail/R-HSA-9609736	No
TUBB4A	Assembly and cell surface presentation of NMDA receptors	https://reactome.org/content/detail/R-HSA-9609736	No
TUBB4B	Assembly and cell surface presentation of NMDA receptors	https://reactome.org/content/detail/R-HSA-9609736	No
CTSB	Assembly of collagen fibrils and other multimeric structures	https://reactome.org/content/detail/R-HSA-2022090	No
CTSL	Assembly of collagen fibrils and other multimeric structures	https://reactome.org/content/detail/R-HSA-2022090	No
CTSS	Assembly of collagen fibrils and other multimeric structures	https://reactome.org/content/detail/R-HSA-2022090	No
ITGB4	Assembly of collagen fibrils and other multimeric structures	https://reactome.org/content/detail/R-HSA-2022090	No
MMP13	Assembly of collagen fibrils and other multimeric structures	https://reactome.org/content/detail/R-HSA-2022090	Yes
MMP3	Assembly of collagen fibrils and other multimeric structures	https://reactome.org/content/detail/R-HSA-2022090	No
MMP7	Assembly of collagen fibrils and other multimeric structures	https://reactome.org/content/detail/R-HSA-2022090	Yes
MMP9	Assembly of collagen fibrils and other multimeric structures	https://reactome.org/content/detail/R-HSA-2022090	No
ABCC8	ATP sensitive Potassium channels	https://reactome.org/content/detail/R-HSA-1296025	Yes
ABCC9	ATP sensitive Potassium channels	https://reactome.org/content/detail/R-HSA-1296025	No
KCNJ11	ATP sensitive Potassium channels	https://reactome.org/content/detail/R-HSA-1296025	Yes
KCNJ8	ATP sensitive Potassium channels	https://reactome.org/content/detail/R-HSA-1296025	No
CSNK1A1	AXIN missense mutants destabilize the destruction complex	https://reactome.org/content/detail/R-HSA-5467340	No
GSK3B	AXIN missense mutants destabilize the destruction complex	https://reactome.org/content/detail/R-HSA-5467340	Yes
ITGB1	Basigin interactions	https://reactome.org/content/detail/R-HSA-210991	No
MMP1	Basigin interactions	https://reactome.org/content/detail/R-HSA-210991	Yes
PPIA	Basigin interactions	https://reactome.org/content/detail/R-HSA-210991	No
CSNK1A1	Beta-catenin phosphorylation cascade	https://reactome.org/content/detail/R-HSA-196299	No
CTNNB1	Beta-catenin phosphorylation cascade	https://reactome.org/content/detail/R-HSA-196299	No
GSK3B	Beta-catenin phosphorylation cascade	https://reactome.org/content/detail/R-HSA-196299	Yes
MAOA	Biogenic amines are oxidatively deaminated to aldehydes by MAOA and MAOB	https://reactome.org/content/detail/R-HSA-141333	No
MAOB	Biogenic amines are oxidatively deaminated to aldehydes by MAOA and MAOB	https://reactome.org/content/detail/R-HSA-141333	Yes
ALOX12	Biosynthesis of DHA-derived SPMs	https://reactome.org/content/detail/R-HSA-9018677	No
ALOX15	Biosynthesis of DHA-derived SPMs	https://reactome.org/content/detail/R-HSA-9018677	No
PTGS2	Biosynthesis of DHA-derived SPMs	https://reactome.org/content/detail/R-HSA-9018677	Yes
PTGS2	Biosynthesis of DPAn-3 SPMs	https://reactome.org/content/detail/R-HSA-9025094	Yes
ALOX5	Biosynthesis of electrophilic Omega-3 PUFA oxo-derivatives	https://reactome.org/content/detail/R-HSA-9027604	No
PTGS2	Biosynthesis of electrophilic Omega-3 PUFA oxo-derivatives	https://reactome.org/content/detail/R-HSA-9027604	Yes
PTGS2	Biosynthesis of EPA-derived SPMs	https://reactome.org/content/detail/R-HSA-9018679	Yes
F7	BMAL1:CLOCK,NPAS2 activates circadian gene expression	https://reactome.org/content/detail/R-HSA-1368108	No
NAMPT	BMAL1:CLOCK,NPAS2 activates circadian gene expression	https://reactome.org/content/detail/R-HSA-1368108	No
PPARA	BMAL1:CLOCK,NPAS2 activates circadian gene expression	https://reactome.org/content/detail/R-HSA-1368108	Yes
RXRA	BMAL1:CLOCK,NPAS2 activates circadian gene expression	https://reactome.org/content/detail/R-HSA-1368108	Yes
SERPINE1	BMAL1:CLOCK,NPAS2 activates circadian gene expression	https://reactome.org/content/detail/R-HSA-1368108	No
EP300	B-WICH complex positively regulates rRNA expression	https://reactome.org/content/detail/R-HSA-5250924	No
GSK3B	B-WICH complex positively regulates rRNA expression	https://reactome.org/content/detail/R-HSA-5250924	Yes
CAMK2A	Ca2+ pathway	https://reactome.org/content/detail/R-HSA-4086398	No
CTNNB1	Ca2+ pathway	https://reactome.org/content/detail/R-HSA-4086398	No
MAP3K7	Ca2+ pathway	https://reactome.org/content/detail/R-HSA-4086398	No
NLK	Ca2+ pathway	https://reactome.org/content/detail/R-HSA-4086398	No
PDE6A	Ca2+ pathway	https://reactome.org/content/detail/R-HSA-4086398	Yes
PDE6B	Ca2+ pathway	https://reactome.org/content/detail/R-HSA-4086398	Yes
PDE6G	Ca2+ pathway	https://reactome.org/content/detail/R-HSA-4086398	Yes
PPP3CA	Ca2+ pathway	https://reactome.org/content/detail/R-HSA-4086398	No
PRKCA	Ca2+ pathway	https://reactome.org/content/detail/R-HSA-4086398	No
PRKG1	Ca2+ pathway	https://reactome.org/content/detail/R-HSA-4086398	No
FKBP1A	Calcineurin activates NFAT	https://reactome.org/content/detail/R-HSA-2025928	Yes
PPIA	Calcineurin activates NFAT	https://reactome.org/content/detail/R-HSA-2025928	No
PPP3CA	Calcineurin activates NFAT	https://reactome.org/content/detail/R-HSA-2025928	No
PDE1A	Cam-PDE 1 activation	https://reactome.org/content/detail/R-HSA-111957	Yes
PDE1B	Cam-PDE 1 activation	https://reactome.org/content/detail/R-HSA-111957	Yes
PDE1C	Cam-PDE 1 activation	https://reactome.org/content/detail/R-HSA-111957	Yes
AREG	Cargo concentration in the ER	https://reactome.org/content/detail/R-HSA-5694530	No
GRIA1	Cargo concentration in the ER	https://reactome.org/content/detail/R-HSA-5694530	Yes
AAK1	Cargo recognition for clathrin-mediated endocytosis	https://reactome.org/content/detail/R-HSA-8856825	No
ADRB2	Cargo recognition for clathrin-mediated endocytosis	https://reactome.org/content/detail/R-HSA-8856825	Yes
AGTR1	Cargo recognition for clathrin-mediated endocytosis	https://reactome.org/content/detail/R-HSA-8856825	No
APOB	Cargo recognition for clathrin-mediated endocytosis	https://reactome.org/content/detail/R-HSA-8856825	No
AREG	Cargo recognition for clathrin-mediated endocytosis	https://reactome.org/content/detail/R-HSA-8856825	No
AVPR2	Cargo recognition for clathrin-mediated endocytosis	https://reactome.org/content/detail/R-HSA-8856825	Yes
CFTR	Cargo recognition for clathrin-mediated endocytosis	https://reactome.org/content/detail/R-HSA-8856825	No
CHRM2	Cargo recognition for clathrin-mediated endocytosis	https://reactome.org/content/detail/R-HSA-8856825	Yes
EGFR	Cargo recognition for clathrin-mediated endocytosis	https://reactome.org/content/detail/R-HSA-8856825	No
GRK2	Cargo recognition for clathrin-mediated endocytosis	https://reactome.org/content/detail/R-HSA-8856825	No
GRK3	Cargo recognition for clathrin-mediated endocytosis	https://reactome.org/content/detail/R-HSA-8856825	No
LDLR	Cargo recognition for clathrin-mediated endocytosis	https://reactome.org/content/detail/R-HSA-8856825	No
SLC18A3	Cargo recognition for clathrin-mediated endocytosis	https://reactome.org/content/detail/R-HSA-8856825	No
TACR1	Cargo recognition for clathrin-mediated endocytosis	https://reactome.org/content/detail/R-HSA-8856825	No
ACACA	Carnitine shuttle	https://reactome.org/content/detail/R-HSA-200425	No
CPT1A	Carnitine shuttle	https://reactome.org/content/detail/R-HSA-200425	No
CPT2	Carnitine shuttle	https://reactome.org/content/detail/R-HSA-200425	No
PPARD	Carnitine shuttle	https://reactome.org/content/detail/R-HSA-200425	No
RXRA	Carnitine shuttle	https://reactome.org/content/detail/R-HSA-200425	Yes
SLC22A5	Carnitine shuttle	https://reactome.org/content/detail/R-HSA-200425	No
DBH	Catecholamine biosynthesis	https://reactome.org/content/detail/R-HSA-209905	No
DDC	Catecholamine biosynthesis	https://reactome.org/content/detail/R-HSA-209905	Yes
PNMT	Catecholamine biosynthesis	https://reactome.org/content/detail/R-HSA-209905	No
TH	Catecholamine biosynthesis	https://reactome.org/content/detail/R-HSA-209905	No
BCR	CDC42 GTPase cycle	https://reactome.org/content/detail/R-HSA-9013148	Yes
CDC42	CDC42 GTPase cycle	https://reactome.org/content/detail/R-HSA-9013148	No
MAP3K11	CDC42 GTPase cycle	https://reactome.org/content/detail/R-HSA-9013148	Yes
PAK1	CDC42 GTPase cycle	https://reactome.org/content/detail/R-HSA-9013148	No
PAK4	CDC42 GTPase cycle	https://reactome.org/content/detail/R-HSA-9013148	No
PAK6	CDC42 GTPase cycle	https://reactome.org/content/detail/R-HSA-9013148	No
PIK3R1	CDC42 GTPase cycle	https://reactome.org/content/detail/R-HSA-9013148	No
PLD1	CDC42 GTPase cycle	https://reactome.org/content/detail/R-HSA-9013148	No
KCNMA1	cGMP effects	https://reactome.org/content/detail/R-HSA-418457	No
PDE10A	cGMP effects	https://reactome.org/content/detail/R-HSA-418457	Yes
PDE11A	cGMP effects	https://reactome.org/content/detail/R-HSA-418457	No
PDE1A	cGMP effects	https://reactome.org/content/detail/R-HSA-418457	Yes
PDE1B	cGMP effects	https://reactome.org/content/detail/R-HSA-418457	Yes
PDE2A	cGMP effects	https://reactome.org/content/detail/R-HSA-418457	Yes
PDE5A	cGMP effects	https://reactome.org/content/detail/R-HSA-418457	Yes
PDE9A	cGMP effects	https://reactome.org/content/detail/R-HSA-418457	Yes
FDFT1	Cholesterol biosynthesis	https://reactome.org/content/detail/R-HSA-191273	No
GGPS1	Cholesterol biosynthesis	https://reactome.org/content/detail/R-HSA-191273	No
HMGCR	Cholesterol biosynthesis	https://reactome.org/content/detail/R-HSA-191273	Yes
SQLE	Cholesterol biosynthesis	https://reactome.org/content/detail/R-HSA-191273	No
SREBF2	Cholesterol biosynthesis	https://reactome.org/content/detail/R-HSA-191273	No
CSNK1D	Circadian Clock	https://reactome.org/content/detail/R-HSA-400253	No
EP300	Circadian Clock	https://reactome.org/content/detail/R-HSA-400253	No
HDAC3	Circadian Clock	https://reactome.org/content/detail/R-HSA-400253	No
HIF1A	Circadian Clock	https://reactome.org/content/detail/R-HSA-400253	No
NR1D1	Circadian Clock	https://reactome.org/content/detail/R-HSA-400253	No
NR3C1	Circadian Clock	https://reactome.org/content/detail/R-HSA-400253	Yes
PPARA	Circadian Clock	https://reactome.org/content/detail/R-HSA-400253	Yes
PPP1CA	Circadian Clock	https://reactome.org/content/detail/R-HSA-400253	No
RORA	Circadian Clock	https://reactome.org/content/detail/R-HSA-400253	No
RXRA	Circadian Clock	https://reactome.org/content/detail/R-HSA-400253	Yes
SIRT1	Circadian Clock	https://reactome.org/content/detail/R-HSA-400253	No
CNR1	Class A/1 (Rhodopsin-like receptors)	https://reactome.org/content/detail/R-HSA-373076	Yes
CNR2	Class A/1 (Rhodopsin-like receptors)	https://reactome.org/content/detail/R-HSA-373076	No
GPBAR1	Class A/1 (Rhodopsin-like receptors)	https://reactome.org/content/detail/R-HSA-373076	No
GPR183	Class A/1 (Rhodopsin-like receptors)	https://reactome.org/content/detail/R-HSA-373076	No
GPR35	Class A/1 (Rhodopsin-like receptors)	https://reactome.org/content/detail/R-HSA-373076	No
GPR39	Class A/1 (Rhodopsin-like receptors)	https://reactome.org/content/detail/R-HSA-373076	No
GPR4	Class A/1 (Rhodopsin-like receptors)	https://reactome.org/content/detail/R-HSA-373076	No
GPR55	Class A/1 (Rhodopsin-like receptors)	https://reactome.org/content/detail/R-HSA-373076	No
GPR65	Class A/1 (Rhodopsin-like receptors)	https://reactome.org/content/detail/R-HSA-373076	No
HCAR2	Class A/1 (Rhodopsin-like receptors)	https://reactome.org/content/detail/R-HSA-373076	No
MTNR1A	Class A/1 (Rhodopsin-like receptors)	https://reactome.org/content/detail/R-HSA-373076	Yes
MTNR1B	Class A/1 (Rhodopsin-like receptors)	https://reactome.org/content/detail/R-HSA-373076	Yes
PTAFR	Class A/1 (Rhodopsin-like receptors)	https://reactome.org/content/detail/R-HSA-373076	No
CASR	Class C/3 (Metabotropic glutamate/pheromone receptors)	https://reactome.org/content/detail/R-HSA-420499	No
GABBR1	Class C/3 (Metabotropic glutamate/pheromone receptors)	https://reactome.org/content/detail/R-HSA-420499	Yes
GABBR2	Class C/3 (Metabotropic glutamate/pheromone receptors)	https://reactome.org/content/detail/R-HSA-420499	Yes
GRM1	Class C/3 (Metabotropic glutamate/pheromone receptors)	https://reactome.org/content/detail/R-HSA-420499	No
GRM2	Class C/3 (Metabotropic glutamate/pheromone receptors)	https://reactome.org/content/detail/R-HSA-420499	No
GRM3	Class C/3 (Metabotropic glutamate/pheromone receptors)	https://reactome.org/content/detail/R-HSA-420499	No
GRM4	Class C/3 (Metabotropic glutamate/pheromone receptors)	https://reactome.org/content/detail/R-HSA-420499	Yes
GRM5	Class C/3 (Metabotropic glutamate/pheromone receptors)	https://reactome.org/content/detail/R-HSA-420499	Yes
GRM7	Class C/3 (Metabotropic glutamate/pheromone receptors)	https://reactome.org/content/detail/R-HSA-420499	No
GRM8	Class C/3 (Metabotropic glutamate/pheromone receptors)	https://reactome.org/content/detail/R-HSA-420499	No
AAK1	Clathrin-mediated endocytosis	https://reactome.org/content/detail/R-HSA-8856828	No
ADRB2	Clathrin-mediated endocytosis	https://reactome.org/content/detail/R-HSA-8856828	Yes
AGTR1	Clathrin-mediated endocytosis	https://reactome.org/content/detail/R-HSA-8856828	No
APOB	Clathrin-mediated endocytosis	https://reactome.org/content/detail/R-HSA-8856828	No
AREG	Clathrin-mediated endocytosis	https://reactome.org/content/detail/R-HSA-8856828	No
AVPR2	Clathrin-mediated endocytosis	https://reactome.org/content/detail/R-HSA-8856828	Yes
CFTR	Clathrin-mediated endocytosis	https://reactome.org/content/detail/R-HSA-8856828	No
CHRM2	Clathrin-mediated endocytosis	https://reactome.org/content/detail/R-HSA-8856828	Yes
EGFR	Clathrin-mediated endocytosis	https://reactome.org/content/detail/R-HSA-8856828	No
GAK	Clathrin-mediated endocytosis	https://reactome.org/content/detail/R-HSA-8856828	No
LDLR	Clathrin-mediated endocytosis	https://reactome.org/content/detail/R-HSA-8856828	No
PIK3C2A	Clathrin-mediated endocytosis	https://reactome.org/content/detail/R-HSA-8856828	No
SLC18A3	Clathrin-mediated endocytosis	https://reactome.org/content/detail/R-HSA-8856828	No
TACR1	Clathrin-mediated endocytosis	https://reactome.org/content/detail/R-HSA-8856828	No
ADAM10	Collagen degradation	https://reactome.org/content/detail/R-HSA-1442490	No
ADAM17	Collagen degradation	https://reactome.org/content/detail/R-HSA-1442490	No
CTSB	Collagen degradation	https://reactome.org/content/detail/R-HSA-1442490	No
CTSD	Collagen degradation	https://reactome.org/content/detail/R-HSA-1442490	No
CTSK	Collagen degradation	https://reactome.org/content/detail/R-HSA-1442490	No
CTSL	Collagen degradation	https://reactome.org/content/detail/R-HSA-1442490	No
MMP1	Collagen degradation	https://reactome.org/content/detail/R-HSA-1442490	Yes
MMP10	Collagen degradation	https://reactome.org/content/detail/R-HSA-1442490	No
MMP13	Collagen degradation	https://reactome.org/content/detail/R-HSA-1442490	Yes
MMP2	Collagen degradation	https://reactome.org/content/detail/R-HSA-1442490	No
MMP3	Collagen degradation	https://reactome.org/content/detail/R-HSA-1442490	No
MMP7	Collagen degradation	https://reactome.org/content/detail/R-HSA-1442490	Yes
MMP8	Collagen degradation	https://reactome.org/content/detail/R-HSA-1442490	Yes
MMP9	Collagen degradation	https://reactome.org/content/detail/R-HSA-1442490	No
MT-ND4	Complex I biogenesis	https://reactome.org/content/detail/R-HSA-6799198	Yes
MT-CO2	Complex IV assembly	https://reactome.org/content/detail/R-HSA-9864848	No
NDUFA4	Complex IV assembly	https://reactome.org/content/detail/R-HSA-9864848	Yes
AREG	Constitutive Signaling by Aberrant PI3K in Cancer	https://reactome.org/content/detail/R-HSA-2219530	No
EGFR	Constitutive Signaling by Aberrant PI3K in Cancer	https://reactome.org/content/detail/R-HSA-2219530	No
ERBB2	Constitutive Signaling by Aberrant PI3K in Cancer	https://reactome.org/content/detail/R-HSA-2219530	No
ERBB4	Constitutive Signaling by Aberrant PI3K in Cancer	https://reactome.org/content/detail/R-HSA-2219530	No
ESR1	Constitutive Signaling by Aberrant PI3K in Cancer	https://reactome.org/content/detail/R-HSA-2219530	Yes
ESR2	Constitutive Signaling by Aberrant PI3K in Cancer	https://reactome.org/content/detail/R-HSA-2219530	Yes
FGF1	Constitutive Signaling by Aberrant PI3K in Cancer	https://reactome.org/content/detail/R-HSA-2219530	No
FGF18	Constitutive Signaling by Aberrant PI3K in Cancer	https://reactome.org/content/detail/R-HSA-2219530	No
FGF2	Constitutive Signaling by Aberrant PI3K in Cancer	https://reactome.org/content/detail/R-HSA-2219530	No
FGF4	Constitutive Signaling by Aberrant PI3K in Cancer	https://reactome.org/content/detail/R-HSA-2219530	No
FGFR1	Constitutive Signaling by Aberrant PI3K in Cancer	https://reactome.org/content/detail/R-HSA-2219530	No
FGFR3	Constitutive Signaling by Aberrant PI3K in Cancer	https://reactome.org/content/detail/R-HSA-2219530	No
FYN	Constitutive Signaling by Aberrant PI3K in Cancer	https://reactome.org/content/detail/R-HSA-2219530	No
HGF	Constitutive Signaling by Aberrant PI3K in Cancer	https://reactome.org/content/detail/R-HSA-2219530	No
KIT	Constitutive Signaling by Aberrant PI3K in Cancer	https://reactome.org/content/detail/R-HSA-2219530	No
LCK	Constitutive Signaling by Aberrant PI3K in Cancer	https://reactome.org/content/detail/R-HSA-2219530	No
MET	Constitutive Signaling by Aberrant PI3K in Cancer	https://reactome.org/content/detail/R-HSA-2219530	No
NTRK2	Constitutive Signaling by Aberrant PI3K in Cancer	https://reactome.org/content/detail/R-HSA-2219530	No
NTRK3	Constitutive Signaling by Aberrant PI3K in Cancer	https://reactome.org/content/detail/R-HSA-2219530	No
PDGFRA	Constitutive Signaling by Aberrant PI3K in Cancer	https://reactome.org/content/detail/R-HSA-2219530	No
PDGFRB	Constitutive Signaling by Aberrant PI3K in Cancer	https://reactome.org/content/detail/R-HSA-2219530	No
PIK3CB	Constitutive Signaling by Aberrant PI3K in Cancer	https://reactome.org/content/detail/R-HSA-2219530	No
PIK3R1	Constitutive Signaling by Aberrant PI3K in Cancer	https://reactome.org/content/detail/R-HSA-2219530	No
PTPN11	Constitutive Signaling by Aberrant PI3K in Cancer	https://reactome.org/content/detail/R-HSA-2219530	No
SRC	Constitutive Signaling by Aberrant PI3K in Cancer	https://reactome.org/content/detail/R-HSA-2219530	No
AKT1	Constitutive Signaling by AKT1 E17K in Cancer	https://reactome.org/content/detail/R-HSA-5674400	No
AKT2	Constitutive Signaling by AKT1 E17K in Cancer	https://reactome.org/content/detail/R-HSA-5674400	No
AKT3	Constitutive Signaling by AKT1 E17K in Cancer	https://reactome.org/content/detail/R-HSA-5674400	No
BAD	Constitutive Signaling by AKT1 E17K in Cancer	https://reactome.org/content/detail/R-HSA-5674400	No
CASP9	Constitutive Signaling by AKT1 E17K in Cancer	https://reactome.org/content/detail/R-HSA-5674400	No
CDKN1A	Constitutive Signaling by AKT1 E17K in Cancer	https://reactome.org/content/detail/R-HSA-5674400	No
GSK3A	Constitutive Signaling by AKT1 E17K in Cancer	https://reactome.org/content/detail/R-HSA-5674400	Yes
GSK3B	Constitutive Signaling by AKT1 E17K in Cancer	https://reactome.org/content/detail/R-HSA-5674400	Yes
MDM2	Constitutive Signaling by AKT1 E17K in Cancer	https://reactome.org/content/detail/R-HSA-5674400	No
MTOR	Constitutive Signaling by AKT1 E17K in Cancer	https://reactome.org/content/detail/R-HSA-5674400	No
NR4A1	Constitutive Signaling by AKT1 E17K in Cancer	https://reactome.org/content/detail/R-HSA-5674400	No
AREG	COPII-mediated vesicle transport	https://reactome.org/content/detail/R-HSA-204005	No
CSNK1D	COPII-mediated vesicle transport	https://reactome.org/content/detail/R-HSA-204005	No
GRIA1	COPII-mediated vesicle transport	https://reactome.org/content/detail/R-HSA-204005	Yes
PTGS1	COX reactions	https://reactome.org/content/detail/R-HSA-140180	Yes
CDK5	CRMPs in Sema3A signaling	https://reactome.org/content/detail/R-HSA-399956	No
CDK5R1	CRMPs in Sema3A signaling	https://reactome.org/content/detail/R-HSA-399956	No
FES	CRMPs in Sema3A signaling	https://reactome.org/content/detail/R-HSA-399956	No
FYN	CRMPs in Sema3A signaling	https://reactome.org/content/detail/R-HSA-399956	No
GSK3B	CRMPs in Sema3A signaling	https://reactome.org/content/detail/R-HSA-399956	Yes
CSNK1A1	CTNNB1 S33 mutants aren't phosphorylated	https://reactome.org/content/detail/R-HSA-5358747	No
CTNNB1	CTNNB1 S33 mutants aren't phosphorylated	https://reactome.org/content/detail/R-HSA-5358747	No
GSK3B	CTNNB1 S33 mutants aren't phosphorylated	https://reactome.org/content/detail/R-HSA-5358747	Yes
CSNK1A1	CTNNB1 S37 mutants aren't phosphorylated	https://reactome.org/content/detail/R-HSA-5358749	No
CTNNB1	CTNNB1 S37 mutants aren't phosphorylated	https://reactome.org/content/detail/R-HSA-5358749	No
GSK3B	CTNNB1 S37 mutants aren't phosphorylated	https://reactome.org/content/detail/R-HSA-5358749	Yes
CSNK1A1	CTNNB1 S45 mutants aren't phosphorylated	https://reactome.org/content/detail/R-HSA-5358751	No
CTNNB1	CTNNB1 S45 mutants aren't phosphorylated	https://reactome.org/content/detail/R-HSA-5358751	No
GSK3B	CTNNB1 S45 mutants aren't phosphorylated	https://reactome.org/content/detail/R-HSA-5358751	Yes
CSNK1A1	CTNNB1 T41 mutants aren't phosphorylated	https://reactome.org/content/detail/R-HSA-5358752	No
CTNNB1	CTNNB1 T41 mutants aren't phosphorylated	https://reactome.org/content/detail/R-HSA-5358752	No
GSK3B	CTNNB1 T41 mutants aren't phosphorylated	https://reactome.org/content/detail/R-HSA-5358752	Yes
ABL1	Cyclin D associated events in G1	https://reactome.org/content/detail/R-HSA-69231	Yes
CCND1	Cyclin D associated events in G1	https://reactome.org/content/detail/R-HSA-69231	No
CCND2	Cyclin D associated events in G1	https://reactome.org/content/detail/R-HSA-69231	No
CCND3	Cyclin D associated events in G1	https://reactome.org/content/detail/R-HSA-69231	No
CCNE1	Cyclin D associated events in G1	https://reactome.org/content/detail/R-HSA-69231	No
CDK2	Cyclin D associated events in G1	https://reactome.org/content/detail/R-HSA-69231	No
CDK4	Cyclin D associated events in G1	https://reactome.org/content/detail/R-HSA-69231	No
CDK6	Cyclin D associated events in G1	https://reactome.org/content/detail/R-HSA-69231	No
CDKN1A	Cyclin D associated events in G1	https://reactome.org/content/detail/R-HSA-69231	No
JAK2	Cyclin D associated events in G1	https://reactome.org/content/detail/R-HSA-69231	No
LYN	Cyclin D associated events in G1	https://reactome.org/content/detail/R-HSA-69231	No
RB1	Cyclin D associated events in G1	https://reactome.org/content/detail/R-HSA-69231	No
ALB	Cytoprotection by HMOX1	https://reactome.org/content/detail/R-HSA-9707564	No
HDAC3	Cytoprotection by HMOX1	https://reactome.org/content/detail/R-HSA-9707564	No
MT-CO2	Cytoprotection by HMOX1	https://reactome.org/content/detail/R-HSA-9707564	No
NDUFA4	Cytoprotection by HMOX1	https://reactome.org/content/detail/R-HSA-9707564	Yes
PPARA	Cytoprotection by HMOX1	https://reactome.org/content/detail/R-HSA-9707564	Yes
RXRA	Cytoprotection by HMOX1	https://reactome.org/content/detail/R-HSA-9707564	Yes
STAT3	Cytoprotection by HMOX1	https://reactome.org/content/detail/R-HSA-9707564	No
CDK5	DARPP-32 events	https://reactome.org/content/detail/R-HSA-180024	No
PDE4A	DARPP-32 events	https://reactome.org/content/detail/R-HSA-180024	Yes
PDE4C	DARPP-32 events	https://reactome.org/content/detail/R-HSA-180024	Yes
PDE4D	DARPP-32 events	https://reactome.org/content/detail/R-HSA-180024	Yes
PPP1CA	DARPP-32 events	https://reactome.org/content/detail/R-HSA-180024	No
PPP3CA	DARPP-32 events	https://reactome.org/content/detail/R-HSA-180024	No
PDE4B	DARPP-32 events. [Q07343-3	https://reactome.org/content/detail/R-HSA-180024	Yes
ABCC8	Defective ABCC8 can cause hypo- and hyper-glycemias	https://reactome.org/content/detail/R-HSA-5683177	Yes
KCNJ11	Defective ABCC8 can cause hypo- and hyper-glycemias	https://reactome.org/content/detail/R-HSA-5683177	Yes
ABCC9	Defective ABCC9 causes CMD10, ATFB12 and Cantu syndrome	https://reactome.org/content/detail/R-HSA-5678420	No
KCNJ11	Defective ABCC9 causes CMD10, ATFB12 and Cantu syndrome	https://reactome.org/content/detail/R-HSA-5678420	Yes
AVPR1A	Defective AVP does not bind AVPR1A,B and causes neurohypophyseal diabetes insipidus (NDI)	https://reactome.org/content/detail/R-HSA-5619099	Yes
AVPR1B	Defective AVP does not bind AVPR1A,B and causes neurohypophyseal diabetes insipidus (NDI)	https://reactome.org/content/detail/R-HSA-5619099	Yes
AVPR2	Defective AVP does not bind AVPR2 and causes neurohypophyseal diabetes insipidus (NDI)	https://reactome.org/content/detail/R-HSA-9036092	Yes
SLC6A2	Defective SLC6A2 causes orthostatic intolerance (OI)	https://reactome.org/content/detail/R-HSA-5619109	Yes
SLC6A3	Defective SLC6A3 causes Parkinsonism-dystonia infantile (PKDYS)	https://reactome.org/content/detail/R-HSA-5660724	Yes
CSNK1A1	Degradation of beta-catenin by the destruction complex	https://reactome.org/content/detail/R-HSA-195253	No
CTNNB1	Degradation of beta-catenin by the destruction complex	https://reactome.org/content/detail/R-HSA-195253	No
GSK3B	Degradation of beta-catenin by the destruction complex	https://reactome.org/content/detail/R-HSA-195253	Yes
PSMA1	Degradation of beta-catenin by the destruction complex	https://reactome.org/content/detail/R-HSA-195253	No
PSMA2	Degradation of beta-catenin by the destruction complex	https://reactome.org/content/detail/R-HSA-195253	No
PSMA3	Degradation of beta-catenin by the destruction complex	https://reactome.org/content/detail/R-HSA-195253	No
PSMA6	Degradation of beta-catenin by the destruction complex	https://reactome.org/content/detail/R-HSA-195253	No
PSMB1	Degradation of beta-catenin by the destruction complex	https://reactome.org/content/detail/R-HSA-195253	No
PSMB2	Degradation of beta-catenin by the destruction complex	https://reactome.org/content/detail/R-HSA-195253	No
PSMB7	Degradation of beta-catenin by the destruction complex	https://reactome.org/content/detail/R-HSA-195253	No
CSNK1A1	Degradation of GLI2 by the proteasome	https://reactome.org/content/detail/R-HSA-5610783	No
GLI2	Degradation of GLI2 by the proteasome	https://reactome.org/content/detail/R-HSA-5610783	No
GSK3B	Degradation of GLI2 by the proteasome	https://reactome.org/content/detail/R-HSA-5610783	Yes
PSMA1	Degradation of GLI2 by the proteasome	https://reactome.org/content/detail/R-HSA-5610783	No
PSMA2	Degradation of GLI2 by the proteasome	https://reactome.org/content/detail/R-HSA-5610783	No
PSMA3	Degradation of GLI2 by the proteasome	https://reactome.org/content/detail/R-HSA-5610783	No
PSMA6	Degradation of GLI2 by the proteasome	https://reactome.org/content/detail/R-HSA-5610783	No
PSMB1	Degradation of GLI2 by the proteasome	https://reactome.org/content/detail/R-HSA-5610783	No
PSMB2	Degradation of GLI2 by the proteasome	https://reactome.org/content/detail/R-HSA-5610783	No
PSMB7	Degradation of GLI2 by the proteasome	https://reactome.org/content/detail/R-HSA-5610783	No
ADAM10	Degradation of the extracellular matrix	https://reactome.org/content/detail/R-HSA-1474228	No
CAPN1	Degradation of the extracellular matrix	https://reactome.org/content/detail/R-HSA-1474228	No
CAPN2	Degradation of the extracellular matrix	https://reactome.org/content/detail/R-HSA-1474228	No
CASP3	Degradation of the extracellular matrix	https://reactome.org/content/detail/R-HSA-1474228	No
CTSG	Degradation of the extracellular matrix	https://reactome.org/content/detail/R-HSA-1474228	No
CTSK	Degradation of the extracellular matrix	https://reactome.org/content/detail/R-HSA-1474228	No
CTSL	Degradation of the extracellular matrix	https://reactome.org/content/detail/R-HSA-1474228	No
CTSS	Degradation of the extracellular matrix	https://reactome.org/content/detail/R-HSA-1474228	No
MMP1	Degradation of the extracellular matrix	https://reactome.org/content/detail/R-HSA-1474228	Yes
MMP10	Degradation of the extracellular matrix	https://reactome.org/content/detail/R-HSA-1474228	No
MMP13	Degradation of the extracellular matrix	https://reactome.org/content/detail/R-HSA-1474228	Yes
MMP2	Degradation of the extracellular matrix	https://reactome.org/content/detail/R-HSA-1474228	No
MMP3	Degradation of the extracellular matrix	https://reactome.org/content/detail/R-HSA-1474228	No
MMP7	Degradation of the extracellular matrix	https://reactome.org/content/detail/R-HSA-1474228	Yes
MMP8	Degradation of the extracellular matrix	https://reactome.org/content/detail/R-HSA-1474228	Yes
MMP9	Degradation of the extracellular matrix	https://reactome.org/content/detail/R-HSA-1474228	No
PLG	Degradation of the extracellular matrix	https://reactome.org/content/detail/R-HSA-1474228	No
PSEN1	Degradation of the extracellular matrix	https://reactome.org/content/detail/R-HSA-1474228	No
CSNK1A1	Disassembly of the destruction complex and recruitment of AXIN to the membrane	https://reactome.org/content/detail/R-HSA-4641262	No
CTNNB1	Disassembly of the destruction complex and recruitment of AXIN to the membrane	https://reactome.org/content/detail/R-HSA-4641262	No
GSK3B	Disassembly of the destruction complex and recruitment of AXIN to the membrane	https://reactome.org/content/detail/R-HSA-4641262	Yes
MAOA	Dopamine clearance from the synaptic cleft	https://reactome.org/content/detail/R-HSA-379401	No
SLC6A3	Dopamine clearance from the synaptic cleft	https://reactome.org/content/detail/R-HSA-379401	Yes
CASK	Dopamine Neurotransmitter Release Cycle	https://reactome.org/content/detail/R-HSA-212676	No
SLC18A2	Dopamine Neurotransmitter Release Cycle	https://reactome.org/content/detail/R-HSA-212676	No
DRD1	Dopamine receptors	https://reactome.org/content/detail/R-HSA-390651	Yes
DRD2	Dopamine receptors	https://reactome.org/content/detail/R-HSA-390651	Yes
DRD3	Dopamine receptors	https://reactome.org/content/detail/R-HSA-390651	Yes
DRD4	Dopamine receptors	https://reactome.org/content/detail/R-HSA-390651	Yes
DRD5	Dopamine receptors	https://reactome.org/content/detail/R-HSA-390651	Yes
HDAC2	EGR2 and SOX10-mediated initiation of Schwann cell myelination	https://reactome.org/content/detail/R-HSA-9619665	No
HMGCR	EGR2 and SOX10-mediated initiation of Schwann cell myelination	https://reactome.org/content/detail/R-HSA-9619665	Yes
PMP22	EGR2 and SOX10-mediated initiation of Schwann cell myelination	https://reactome.org/content/detail/R-HSA-9619665	No
SCD5	EGR2 and SOX10-mediated initiation of Schwann cell myelination	https://reactome.org/content/detail/R-HSA-9619665	No
SREBF2	EGR2 and SOX10-mediated initiation of Schwann cell myelination	https://reactome.org/content/detail/R-HSA-9619665	No
AHR	Endogenous sterols	https://reactome.org/content/detail/R-HSA-211976	No
CYP19A1	Endogenous sterols	https://reactome.org/content/detail/R-HSA-211976	No
CYP46A1	Endogenous sterols	https://reactome.org/content/detail/R-HSA-211976	No
NR1H4	Endogenous sterols	https://reactome.org/content/detail/R-HSA-211976	Yes
RXRA	Endogenous sterols	https://reactome.org/content/detail/R-HSA-211976	Yes
COMT	Enzymatic degradation of dopamine by COMT	https://reactome.org/content/detail/R-HSA-379397	Yes
MAOA	Enzymatic degradation of dopamine by COMT	https://reactome.org/content/detail/R-HSA-379397	No
COMT	Enzymatic degradation of Dopamine by monoamine oxidase	https://reactome.org/content/detail/R-HSA-379398	Yes
MAOA	Enzymatic degradation of Dopamine by monoamine oxidase	https://reactome.org/content/detail/R-HSA-379398	No
EPHA1	EPHA-mediated growth cone collapse	https://reactome.org/content/detail/R-HSA-3928663	No
EPHA3	EPHA-mediated growth cone collapse	https://reactome.org/content/detail/R-HSA-3928663	No
EPHA4	EPHA-mediated growth cone collapse	https://reactome.org/content/detail/R-HSA-3928663	No
FYN	EPHA-mediated growth cone collapse	https://reactome.org/content/detail/R-HSA-3928663	No
LYN	EPHA-mediated growth cone collapse	https://reactome.org/content/detail/R-HSA-3928663	No
ROCK1	EPHA-mediated growth cone collapse	https://reactome.org/content/detail/R-HSA-3928663	Yes
ROCK2	EPHA-mediated growth cone collapse	https://reactome.org/content/detail/R-HSA-3928663	Yes
YES1	EPHA-mediated growth cone collapse	https://reactome.org/content/detail/R-HSA-3928663	No
CDC42	EPHB-mediated forward signaling	https://reactome.org/content/detail/R-HSA-3928662	No
EPHB2	EPHB-mediated forward signaling	https://reactome.org/content/detail/R-HSA-3928662	No
FYN	EPHB-mediated forward signaling	https://reactome.org/content/detail/R-HSA-3928662	No
GRIN1	EPHB-mediated forward signaling	https://reactome.org/content/detail/R-HSA-3928662	Yes
GRIN2B	EPHB-mediated forward signaling	https://reactome.org/content/detail/R-HSA-3928662	Yes
HRAS	EPHB-mediated forward signaling	https://reactome.org/content/detail/R-HSA-3928662	No
KALRN	EPHB-mediated forward signaling	https://reactome.org/content/detail/R-HSA-3928662	No
LIMK1	EPHB-mediated forward signaling	https://reactome.org/content/detail/R-HSA-3928662	No
LYN	EPHB-mediated forward signaling	https://reactome.org/content/detail/R-HSA-3928662	No
PAK1	EPHB-mediated forward signaling	https://reactome.org/content/detail/R-HSA-3928662	No
ROCK1	EPHB-mediated forward signaling	https://reactome.org/content/detail/R-HSA-3928662	Yes
ROCK2	EPHB-mediated forward signaling	https://reactome.org/content/detail/R-HSA-3928662	Yes
YES1	EPHB-mediated forward signaling	https://reactome.org/content/detail/R-HSA-3928662	No
CA2	Erythrocytes take up carbon dioxide and release oxygen	https://reactome.org/content/detail/R-HSA-1237044	Yes
CA4	Erythrocytes take up carbon dioxide and release oxygen	https://reactome.org/content/detail/R-HSA-1237044	Yes
CA2	Erythrocytes take up oxygen and release carbon dioxide	https://reactome.org/content/detail/R-HSA-1247673	Yes
CA4	Erythrocytes take up oxygen and release carbon dioxide	https://reactome.org/content/detail/R-HSA-1247673	Yes
JAK2	Erythropoietin activates Phosphoinositide-3-kinase (PI3K)	https://reactome.org/content/detail/R-HSA-9027276	No
LYN	Erythropoietin activates Phosphoinositide-3-kinase (PI3K)	https://reactome.org/content/detail/R-HSA-9027276	No
PIK3CB	Erythropoietin activates Phosphoinositide-3-kinase (PI3K)	https://reactome.org/content/detail/R-HSA-9027276	No
PIK3R1	Erythropoietin activates Phosphoinositide-3-kinase (PI3K)	https://reactome.org/content/detail/R-HSA-9027276	No
JAK2	Erythropoietin activates Phospholipase C gamma (PLCG)	https://reactome.org/content/detail/R-HSA-9027277	No
LYN	Erythropoietin activates Phospholipase C gamma (PLCG)	https://reactome.org/content/detail/R-HSA-9027277	No
HRAS	Erythropoietin activates RAS	https://reactome.org/content/detail/R-HSA-9027284	No
JAK2	Erythropoietin activates RAS	https://reactome.org/content/detail/R-HSA-9027284	No
LYN	Erythropoietin activates RAS	https://reactome.org/content/detail/R-HSA-9027284	No
JAK2	Erythropoietin activates STAT5	https://reactome.org/content/detail/R-HSA-9027283	No
LYN	Erythropoietin activates STAT5	https://reactome.org/content/detail/R-HSA-9027283	No
STAT5A	Erythropoietin activates STAT5	https://reactome.org/content/detail/R-HSA-9027283	No
ESR1	ESR-mediated signaling	https://reactome.org/content/detail/R-HSA-8939211	Yes
ESR2	ESR-mediated signaling	https://reactome.org/content/detail/R-HSA-8939211	Yes
FKBP4	ESR-mediated signaling	https://reactome.org/content/detail/R-HSA-8939211	No
FKBP5	ESR-mediated signaling	https://reactome.org/content/detail/R-HSA-8939211	No
HSP90AA1	ESR-mediated signaling	https://reactome.org/content/detail/R-HSA-8939211	No
HSP90AB1	ESR-mediated signaling	https://reactome.org/content/detail/R-HSA-8939211	No
MAPK1	ESR-mediated signaling	https://reactome.org/content/detail/R-HSA-8939211	No
MAPK3	ESR-mediated signaling	https://reactome.org/content/detail/R-HSA-8939211	No
BCL2	Estrogen-dependent gene expression	https://reactome.org/content/detail/R-HSA-9018519	No
CCND1	Estrogen-dependent gene expression	https://reactome.org/content/detail/R-HSA-9018519	No
CTSD	Estrogen-dependent gene expression	https://reactome.org/content/detail/R-HSA-9018519	No
EP300	Estrogen-dependent gene expression	https://reactome.org/content/detail/R-HSA-9018519	No
ERBB4	Estrogen-dependent gene expression	https://reactome.org/content/detail/R-HSA-9018519	No
ESR1	Estrogen-dependent gene expression	https://reactome.org/content/detail/R-HSA-9018519	Yes
FKBP4	Estrogen-dependent gene expression	https://reactome.org/content/detail/R-HSA-9018519	No
FOS	Estrogen-dependent gene expression	https://reactome.org/content/detail/R-HSA-9018519	No
HDAC1	Estrogen-dependent gene expression	https://reactome.org/content/detail/R-HSA-9018519	No
HSP90AA1	Estrogen-dependent gene expression	https://reactome.org/content/detail/R-HSA-9018519	No
HSP90AB1	Estrogen-dependent gene expression	https://reactome.org/content/detail/R-HSA-9018519	No
JUN	Estrogen-dependent gene expression	https://reactome.org/content/detail/R-HSA-9018519	No
KDM1A	Estrogen-dependent gene expression	https://reactome.org/content/detail/R-HSA-9018519	No
PGR	Estrogen-dependent gene expression	https://reactome.org/content/detail/R-HSA-9018519	No
MPO	Events associated with phagocytolytic activity of PMN cells	https://reactome.org/content/detail/R-HSA-8941413	Yes
AKT1	Extra-nuclear estrogen signaling	https://reactome.org/content/detail/R-HSA-9009391	No
AREG	Extra-nuclear estrogen signaling	https://reactome.org/content/detail/R-HSA-9009391	No
EGFR	Extra-nuclear estrogen signaling	https://reactome.org/content/detail/R-HSA-9009391	No
ESR1	Extra-nuclear estrogen signaling	https://reactome.org/content/detail/R-HSA-9009391	Yes
ESR2	Extra-nuclear estrogen signaling	https://reactome.org/content/detail/R-HSA-9009391	Yes
HSP90AA1	Extra-nuclear estrogen signaling	https://reactome.org/content/detail/R-HSA-9009391	No
HSPB1	Extra-nuclear estrogen signaling	https://reactome.org/content/detail/R-HSA-9009391	No
IGF1R	Extra-nuclear estrogen signaling	https://reactome.org/content/detail/R-HSA-9009391	No
MMP2	Extra-nuclear estrogen signaling	https://reactome.org/content/detail/R-HSA-9009391	No
MMP3	Extra-nuclear estrogen signaling	https://reactome.org/content/detail/R-HSA-9009391	No
MMP7	Extra-nuclear estrogen signaling	https://reactome.org/content/detail/R-HSA-9009391	Yes
MMP9	Extra-nuclear estrogen signaling	https://reactome.org/content/detail/R-HSA-9009391	No
NOS3	Extra-nuclear estrogen signaling	https://reactome.org/content/detail/R-HSA-9009391	No
PIK3R1	Extra-nuclear estrogen signaling	https://reactome.org/content/detail/R-HSA-9009391	No
SPHK1	Extra-nuclear estrogen signaling	https://reactome.org/content/detail/R-HSA-9009391	No
SRC	Extra-nuclear estrogen signaling	https://reactome.org/content/detail/R-HSA-9009391	No
ABL1	Factors involved in megakaryocyte development and platelet production	https://reactome.org/content/detail/R-HSA-983231	Yes
CDC42	Factors involved in megakaryocyte development and platelet production	https://reactome.org/content/detail/R-HSA-983231	No
CDK2	Factors involved in megakaryocyte development and platelet production	https://reactome.org/content/detail/R-HSA-983231	No
CDK5	Factors involved in megakaryocyte development and platelet production	https://reactome.org/content/detail/R-HSA-983231	No
HDAC1	Factors involved in megakaryocyte development and platelet production	https://reactome.org/content/detail/R-HSA-983231	No
HDAC2	Factors involved in megakaryocyte development and platelet production	https://reactome.org/content/detail/R-HSA-983231	No
JAK2	Factors involved in megakaryocyte development and platelet production	https://reactome.org/content/detail/R-HSA-983231	No
KDM1A	Factors involved in megakaryocyte development and platelet production	https://reactome.org/content/detail/R-HSA-983231	No
TP53	Factors involved in megakaryocyte development and platelet production	https://reactome.org/content/detail/R-HSA-983231	No
WEE1	Factors involved in megakaryocyte development and platelet production	https://reactome.org/content/detail/R-HSA-983231	No
ABL1	FCGR3A-mediated phagocytosis	https://reactome.org/content/detail/R-HSA-9664422	Yes
BTK	FCGR3A-mediated phagocytosis	https://reactome.org/content/detail/R-HSA-9664422	No
CDC42	FCGR3A-mediated phagocytosis	https://reactome.org/content/detail/R-HSA-9664422	No
FGR	FCGR3A-mediated phagocytosis	https://reactome.org/content/detail/R-HSA-9664422	No
FYN	FCGR3A-mediated phagocytosis	https://reactome.org/content/detail/R-HSA-9664422	No
LYN	FCGR3A-mediated phagocytosis	https://reactome.org/content/detail/R-HSA-9664422	No
MAPK1	FCGR3A-mediated phagocytosis	https://reactome.org/content/detail/R-HSA-9664422	No
MAPK3	FCGR3A-mediated phagocytosis	https://reactome.org/content/detail/R-HSA-9664422	No
SYK	FCGR3A-mediated phagocytosis	https://reactome.org/content/detail/R-HSA-9664422	No
YES1	FCGR3A-mediated phagocytosis	https://reactome.org/content/detail/R-HSA-9664422	No
BMP4	Formation of the ureteric bud	https://reactome.org/content/detail/R-HSA-9830674	No
ITGB1	Formation of the ureteric bud	https://reactome.org/content/detail/R-HSA-9830674	No
RET	Formation of the ureteric bud	https://reactome.org/content/detail/R-HSA-9830674	No
GCK	FOXO-mediated transcription of oxidative stress, metabolic and neuronal genes	https://reactome.org/content/detail/R-HSA-9615017	No
HDAC1	FOXO-mediated transcription of oxidative stress, metabolic and neuronal genes	https://reactome.org/content/detail/R-HSA-9615017	No
HDAC2	FOXO-mediated transcription of oxidative stress, metabolic and neuronal genes	https://reactome.org/content/detail/R-HSA-9615017	No
NR3C1	FOXO-mediated transcription of oxidative stress, metabolic and neuronal genes	https://reactome.org/content/detail/R-HSA-9615017	Yes
SIRT3	FOXO-mediated transcription of oxidative stress, metabolic and neuronal genes	https://reactome.org/content/detail/R-HSA-9615017	No
SMAD3	FOXO-mediated transcription of oxidative stress, metabolic and neuronal genes	https://reactome.org/content/detail/R-HSA-9615017	No
ADRA1A	G alpha (12/13) signalling events	https://reactome.org/content/detail/R-HSA-416482	Yes
ADRA1B	G alpha (12/13) signalling events	https://reactome.org/content/detail/R-HSA-416482	Yes
ADRA1D	G alpha (12/13) signalling events	https://reactome.org/content/detail/R-HSA-416482	Yes
BTK	G alpha (12/13) signalling events	https://reactome.org/content/detail/R-HSA-416482	No
KALRN	G alpha (12/13) signalling events	https://reactome.org/content/detail/R-HSA-416482	No
ROCK1	G alpha (12/13) signalling events	https://reactome.org/content/detail/R-HSA-416482	Yes
ROCK2	G alpha (12/13) signalling events	https://reactome.org/content/detail/R-HSA-416482	Yes
ACKR3	G alpha (i) signalling events	https://reactome.org/content/detail/R-HSA-418594	No
ADCY1	G alpha (i) signalling events	https://reactome.org/content/detail/R-HSA-418594	No
ADCY5	G alpha (i) signalling events	https://reactome.org/content/detail/R-HSA-418594	No
ADORA1	G alpha (i) signalling events	https://reactome.org/content/detail/R-HSA-418594	Yes
ADORA3	G alpha (i) signalling events	https://reactome.org/content/detail/R-HSA-418594	Yes
ADRA2A	G alpha (i) signalling events	https://reactome.org/content/detail/R-HSA-418594	Yes
ADRA2B	G alpha (i) signalling events	https://reactome.org/content/detail/R-HSA-418594	Yes
ADRA2C	G alpha (i) signalling events	https://reactome.org/content/detail/R-HSA-418594	Yes
AGTR2	G alpha (i) signalling events	https://reactome.org/content/detail/R-HSA-418594	No
APLNR	G alpha (i) signalling events	https://reactome.org/content/detail/R-HSA-418594	No
APP	G alpha (i) signalling events	https://reactome.org/content/detail/R-HSA-418594	No
C3AR1	G alpha (i) signalling events	https://reactome.org/content/detail/R-HSA-418594	No
CASR	G alpha (i) signalling events	https://reactome.org/content/detail/R-HSA-418594	No
CCL5	G alpha (i) signalling events	https://reactome.org/content/detail/R-HSA-418594	No
CCR2	G alpha (i) signalling events	https://reactome.org/content/detail/R-HSA-418594	No
CCR3	G alpha (i) signalling events	https://reactome.org/content/detail/R-HSA-418594	No
CCR5	G alpha (i) signalling events	https://reactome.org/content/detail/R-HSA-418594	No
CCR7	G alpha (i) signalling events	https://reactome.org/content/detail/R-HSA-418594	No
CHRM2	G alpha (i) signalling events	https://reactome.org/content/detail/R-HSA-418594	Yes
CNR1	G alpha (i) signalling events	https://reactome.org/content/detail/R-HSA-418594	Yes
CNR2	G alpha (i) signalling events	https://reactome.org/content/detail/R-HSA-418594	No
CX3CR1	G alpha (i) signalling events	https://reactome.org/content/detail/R-HSA-418594	No
CXCL8	G alpha (i) signalling events	https://reactome.org/content/detail/R-HSA-418594	No
CXCR1	G alpha (i) signalling events	https://reactome.org/content/detail/R-HSA-418594	No
CXCR2	G alpha (i) signalling events	https://reactome.org/content/detail/R-HSA-418594	No
CXCR4	G alpha (i) signalling events	https://reactome.org/content/detail/R-HSA-418594	No
DRD3	G alpha (i) signalling events	https://reactome.org/content/detail/R-HSA-418594	Yes
DRD4	G alpha (i) signalling events	https://reactome.org/content/detail/R-HSA-418594	Yes
FPR1	G alpha (i) signalling events	https://reactome.org/content/detail/R-HSA-418594	No
GABBR1	G alpha (i) signalling events	https://reactome.org/content/detail/R-HSA-418594	Yes
GABBR2	G alpha (i) signalling events	https://reactome.org/content/detail/R-HSA-418594	Yes
GPER1	G alpha (i) signalling events	https://reactome.org/content/detail/R-HSA-418594	No
GPR17	G alpha (i) signalling events	https://reactome.org/content/detail/R-HSA-418594	No
GPR183	G alpha (i) signalling events	https://reactome.org/content/detail/R-HSA-418594	No
GPR37	G alpha (i) signalling events	https://reactome.org/content/detail/R-HSA-418594	No
GPR37L1	G alpha (i) signalling events	https://reactome.org/content/detail/R-HSA-418594	No
GPR55	G alpha (i) signalling events	https://reactome.org/content/detail/R-HSA-418594	No
GRM2	G alpha (i) signalling events	https://reactome.org/content/detail/R-HSA-418594	No
GRM3	G alpha (i) signalling events	https://reactome.org/content/detail/R-HSA-418594	No
GRM4	G alpha (i) signalling events	https://reactome.org/content/detail/R-HSA-418594	Yes
GRM7	G alpha (i) signalling events	https://reactome.org/content/detail/R-HSA-418594	No
GRM8	G alpha (i) signalling events	https://reactome.org/content/detail/R-HSA-418594	No
HCAR2	G alpha (i) signalling events	https://reactome.org/content/detail/R-HSA-418594	No
HRH4	G alpha (i) signalling events	https://reactome.org/content/detail/R-HSA-418594	No
HTR1B	G alpha (i) signalling events	https://reactome.org/content/detail/R-HSA-418594	No
HTR5A	G alpha (i) signalling events	https://reactome.org/content/detail/R-HSA-418594	No
LPAR1	G alpha (i) signalling events	https://reactome.org/content/detail/R-HSA-418594	No
LPAR2	G alpha (i) signalling events	https://reactome.org/content/detail/R-HSA-418594	No
LPAR3	G alpha (i) signalling events	https://reactome.org/content/detail/R-HSA-418594	No
MTNR1A	G alpha (i) signalling events	https://reactome.org/content/detail/R-HSA-418594	Yes
MTNR1B	G alpha (i) signalling events	https://reactome.org/content/detail/R-HSA-418594	Yes
NPY2R	G alpha (i) signalling events	https://reactome.org/content/detail/R-HSA-418594	No
NPY5R	G alpha (i) signalling events	https://reactome.org/content/detail/R-HSA-418594	No
OPN1LW	G alpha (i) signalling events	https://reactome.org/content/detail/R-HSA-418594	No
OPN1MW	G alpha (i) signalling events	https://reactome.org/content/detail/R-HSA-418594	No
OPN1SW	G alpha (i) signalling events	https://reactome.org/content/detail/R-HSA-418594	No
OPN3	G alpha (i) signalling events	https://reactome.org/content/detail/R-HSA-418594	No
OPRD1	G alpha (i) signalling events	https://reactome.org/content/detail/R-HSA-418594	Yes
OPRK1	G alpha (i) signalling events	https://reactome.org/content/detail/R-HSA-418594	Yes
OPRL1	G alpha (i) signalling events	https://reactome.org/content/detail/R-HSA-418594	Yes
OPRM1	G alpha (i) signalling events	https://reactome.org/content/detail/R-HSA-418594	Yes
P2RY12	G alpha (i) signalling events	https://reactome.org/content/detail/R-HSA-418594	No
RGS4	G alpha (i) signalling events	https://reactome.org/content/detail/R-HSA-418594	No
RHO	G alpha (i) signalling events	https://reactome.org/content/detail/R-HSA-418594	No
SRC	G alpha (i) signalling events	https://reactome.org/content/detail/R-HSA-418594	No
SSTR1	G alpha (i) signalling events	https://reactome.org/content/detail/R-HSA-418594	No
SSTR5	G alpha (i) signalling events	https://reactome.org/content/detail/R-HSA-418594	No
ADRA1A	G alpha (q) signalling events	https://reactome.org/content/detail/R-HSA-416476	Yes
ADRA1B	G alpha (q) signalling events	https://reactome.org/content/detail/R-HSA-416476	Yes
ADRA1D	G alpha (q) signalling events	https://reactome.org/content/detail/R-HSA-416476	Yes
AGTR1	G alpha (q) signalling events	https://reactome.org/content/detail/R-HSA-416476	No
APP	G alpha (q) signalling events	https://reactome.org/content/detail/R-HSA-416476	No
AVPR1A	G alpha (q) signalling events	https://reactome.org/content/detail/R-HSA-416476	Yes
AVPR1B	G alpha (q) signalling events	https://reactome.org/content/detail/R-HSA-416476	Yes
BTK	G alpha (q) signalling events	https://reactome.org/content/detail/R-HSA-416476	No
CASR	G alpha (q) signalling events	https://reactome.org/content/detail/R-HSA-416476	No
CCKAR	G alpha (q) signalling events	https://reactome.org/content/detail/R-HSA-416476	No
CCKBR	G alpha (q) signalling events	https://reactome.org/content/detail/R-HSA-416476	No
CHRM1	G alpha (q) signalling events	https://reactome.org/content/detail/R-HSA-416476	Yes
CHRM3	G alpha (q) signalling events	https://reactome.org/content/detail/R-HSA-416476	Yes
CYSLTR1	G alpha (q) signalling events	https://reactome.org/content/detail/R-HSA-416476	Yes
CYSLTR2	G alpha (q) signalling events	https://reactome.org/content/detail/R-HSA-416476	No
F2R	G alpha (q) signalling events	https://reactome.org/content/detail/R-HSA-416476	No
F2RL1	G alpha (q) signalling events	https://reactome.org/content/detail/R-HSA-416476	No
F2RL3	G alpha (q) signalling events	https://reactome.org/content/detail/R-HSA-416476	No
FFAR1	G alpha (q) signalling events	https://reactome.org/content/detail/R-HSA-416476	No
FFAR2	G alpha (q) signalling events	https://reactome.org/content/detail/R-HSA-416476	No
GCGR	G alpha (q) signalling events	https://reactome.org/content/detail/R-HSA-416476	No
GHSR	G alpha (q) signalling events	https://reactome.org/content/detail/R-HSA-416476	No
GNRHR	G alpha (q) signalling events	https://reactome.org/content/detail/R-HSA-416476	No
GPR17	G alpha (q) signalling events	https://reactome.org/content/detail/R-HSA-416476	No
GPR39	G alpha (q) signalling events	https://reactome.org/content/detail/R-HSA-416476	No
GPR4	G alpha (q) signalling events	https://reactome.org/content/detail/R-HSA-416476	No
GPR65	G alpha (q) signalling events	https://reactome.org/content/detail/R-HSA-416476	No
GRK2	G alpha (q) signalling events	https://reactome.org/content/detail/R-HSA-416476	No
GRK5	G alpha (q) signalling events	https://reactome.org/content/detail/R-HSA-416476	No
GRM1	G alpha (q) signalling events	https://reactome.org/content/detail/R-HSA-416476	No
GRM5	G alpha (q) signalling events	https://reactome.org/content/detail/R-HSA-416476	Yes
HCRTR1	G alpha (q) signalling events	https://reactome.org/content/detail/R-HSA-416476	No
HCRTR2	G alpha (q) signalling events	https://reactome.org/content/detail/R-HSA-416476	No
HRH1	G alpha (q) signalling events	https://reactome.org/content/detail/R-HSA-416476	Yes
HTR2A	G alpha (q) signalling events	https://reactome.org/content/detail/R-HSA-416476	Yes
HTR2B	G alpha (q) signalling events	https://reactome.org/content/detail/R-HSA-416476	No
HTR2C	G alpha (q) signalling events	https://reactome.org/content/detail/R-HSA-416476	Yes
KALRN	G alpha (q) signalling events	https://reactome.org/content/detail/R-HSA-416476	No
LPAR1	G alpha (q) signalling events	https://reactome.org/content/detail/R-HSA-416476	No
LPAR2	G alpha (q) signalling events	https://reactome.org/content/detail/R-HSA-416476	No
LPAR3	G alpha (q) signalling events	https://reactome.org/content/detail/R-HSA-416476	No
NPFFR2	G alpha (q) signalling events	https://reactome.org/content/detail/R-HSA-416476	No
NPSR1	G alpha (q) signalling events	https://reactome.org/content/detail/R-HSA-416476	No
NTSR1	G alpha (q) signalling events	https://reactome.org/content/detail/R-HSA-416476	No
OPN4	G alpha (q) signalling events	https://reactome.org/content/detail/R-HSA-416476	No
P2RY2	G alpha (q) signalling events	https://reactome.org/content/detail/R-HSA-416476	No
P2RY6	G alpha (q) signalling events	https://reactome.org/content/detail/R-HSA-416476	No
PIK3R1	G alpha (q) signalling events	https://reactome.org/content/detail/R-HSA-416476	No
PTAFR	G alpha (q) signalling events	https://reactome.org/content/detail/R-HSA-416476	No
PTGER1	G alpha (q) signalling events	https://reactome.org/content/detail/R-HSA-416476	No
PTGFR	G alpha (q) signalling events	https://reactome.org/content/detail/R-HSA-416476	No
RGS4	G alpha (q) signalling events	https://reactome.org/content/detail/R-HSA-416476	No
TACR1	G alpha (q) signalling events	https://reactome.org/content/detail/R-HSA-416476	No
TACR3	G alpha (q) signalling events	https://reactome.org/content/detail/R-HSA-416476	No
XCR1	G alpha (q) signalling events	https://reactome.org/content/detail/R-HSA-416476	No
ADCY1	G alpha (s) signalling events	https://reactome.org/content/detail/R-HSA-418555	No
ADCY5	G alpha (s) signalling events	https://reactome.org/content/detail/R-HSA-418555	No
ADCYAP1R1	G alpha (s) signalling events	https://reactome.org/content/detail/R-HSA-418555	No
ADORA2A	G alpha (s) signalling events	https://reactome.org/content/detail/R-HSA-418555	Yes
ADORA2B	G alpha (s) signalling events	https://reactome.org/content/detail/R-HSA-418555	Yes
ADRB1	G alpha (s) signalling events	https://reactome.org/content/detail/R-HSA-418555	Yes
ADRB2	G alpha (s) signalling events	https://reactome.org/content/detail/R-HSA-418555	Yes
ADRB3	G alpha (s) signalling events	https://reactome.org/content/detail/R-HSA-418555	Yes
AVPR2	G alpha (s) signalling events	https://reactome.org/content/detail/R-HSA-418555	Yes
CALCA	G alpha (s) signalling events	https://reactome.org/content/detail/R-HSA-418555	No
CALCA	G alpha (s) signalling events	https://reactome.org/content/detail/R-HSA-418555	No
CRHR1	G alpha (s) signalling events	https://reactome.org/content/detail/R-HSA-418555	No
CYSLTR2	G alpha (s) signalling events	https://reactome.org/content/detail/R-HSA-418555	No
DRD1	G alpha (s) signalling events	https://reactome.org/content/detail/R-HSA-418555	Yes
DRD5	G alpha (s) signalling events	https://reactome.org/content/detail/R-HSA-418555	Yes
GCGR	G alpha (s) signalling events	https://reactome.org/content/detail/R-HSA-418555	No
GHRHR	G alpha (s) signalling events	https://reactome.org/content/detail/R-HSA-418555	No
GIPR	G alpha (s) signalling events	https://reactome.org/content/detail/R-HSA-418555	No
GLP1R	G alpha (s) signalling events	https://reactome.org/content/detail/R-HSA-418555	Yes
GPBAR1	G alpha (s) signalling events	https://reactome.org/content/detail/R-HSA-418555	No
GPR39	G alpha (s) signalling events	https://reactome.org/content/detail/R-HSA-418555	No
GPR84	G alpha (s) signalling events	https://reactome.org/content/detail/R-HSA-418555	No
GRK2	G alpha (s) signalling events	https://reactome.org/content/detail/R-HSA-418555	No
GRK3	G alpha (s) signalling events	https://reactome.org/content/detail/R-HSA-418555	No
GRK5	G alpha (s) signalling events	https://reactome.org/content/detail/R-HSA-418555	No
GRK6	G alpha (s) signalling events	https://reactome.org/content/detail/R-HSA-418555	No
HRH2	G alpha (s) signalling events	https://reactome.org/content/detail/R-HSA-418555	No
HTR4	G alpha (s) signalling events	https://reactome.org/content/detail/R-HSA-418555	No
HTR6	G alpha (s) signalling events	https://reactome.org/content/detail/R-HSA-418555	No
HTR7	G alpha (s) signalling events	https://reactome.org/content/detail/R-HSA-418555	No
MC1R	G alpha (s) signalling events	https://reactome.org/content/detail/R-HSA-418555	No
MC4R	G alpha (s) signalling events	https://reactome.org/content/detail/R-HSA-418555	No
NPSR1	G alpha (s) signalling events	https://reactome.org/content/detail/R-HSA-418555	No
PDE10A	G alpha (s) signalling events	https://reactome.org/content/detail/R-HSA-418555	Yes
PDE11A	G alpha (s) signalling events	https://reactome.org/content/detail/R-HSA-418555	No
PDE1A	G alpha (s) signalling events	https://reactome.org/content/detail/R-HSA-418555	Yes
PDE1B	G alpha (s) signalling events	https://reactome.org/content/detail/R-HSA-418555	Yes
PDE2A	G alpha (s) signalling events	https://reactome.org/content/detail/R-HSA-418555	Yes
PDE3A	G alpha (s) signalling events	https://reactome.org/content/detail/R-HSA-418555	Yes
PDE3B	G alpha (s) signalling events	https://reactome.org/content/detail/R-HSA-418555	Yes
PDE4A	G alpha (s) signalling events	https://reactome.org/content/detail/R-HSA-418555	Yes
PDE4C	G alpha (s) signalling events	https://reactome.org/content/detail/R-HSA-418555	Yes
PDE4D	G alpha (s) signalling events	https://reactome.org/content/detail/R-HSA-418555	Yes
PDE7A	G alpha (s) signalling events	https://reactome.org/content/detail/R-HSA-418555	Yes
PDE7B	G alpha (s) signalling events	https://reactome.org/content/detail/R-HSA-418555	Yes
PDE8A	G alpha (s) signalling events	https://reactome.org/content/detail/R-HSA-418555	Yes
PDE8B	G alpha (s) signalling events	https://reactome.org/content/detail/R-HSA-418555	Yes
PTGER4	G alpha (s) signalling events	https://reactome.org/content/detail/R-HSA-418555	No
RAMP1	G alpha (s) signalling events	https://reactome.org/content/detail/R-HSA-418555	No
RXFP2	G alpha (s) signalling events	https://reactome.org/content/detail/R-HSA-418555	No
SRC	G alpha (s) signalling events	https://reactome.org/content/detail/R-HSA-418555	No
TAAR1	G alpha (s) signalling events	https://reactome.org/content/detail/R-HSA-418555	No
TAAR2	G alpha (s) signalling events	https://reactome.org/content/detail/R-HSA-418555	No
TAAR5	G alpha (s) signalling events	https://reactome.org/content/detail/R-HSA-418555	No
ADCY1	G alpha (z) signalling events	https://reactome.org/content/detail/R-HSA-418597	No
ADCY5	G alpha (z) signalling events	https://reactome.org/content/detail/R-HSA-418597	No
ADRA2A	G alpha (z) signalling events	https://reactome.org/content/detail/R-HSA-418597	Yes
ADRA2B	G alpha (z) signalling events	https://reactome.org/content/detail/R-HSA-418597	Yes
ADRA2C	G alpha (z) signalling events	https://reactome.org/content/detail/R-HSA-418597	Yes
PRKCA	G alpha (z) signalling events	https://reactome.org/content/detail/R-HSA-418597	No
PRKCB	G alpha (z) signalling events	https://reactome.org/content/detail/R-HSA-418597	No
PRKCD	G alpha (z) signalling events	https://reactome.org/content/detail/R-HSA-418597	No
PRKCE	G alpha (z) signalling events	https://reactome.org/content/detail/R-HSA-418597	No
PRKCG	G alpha (z) signalling events	https://reactome.org/content/detail/R-HSA-418597	No
RGS4	G alpha (z) signalling events	https://reactome.org/content/detail/R-HSA-418597	No
GABBR1	GABA B receptor activation	https://reactome.org/content/detail/R-HSA-977444	Yes
GABBR2	GABA B receptor activation	https://reactome.org/content/detail/R-HSA-977444	Yes
GABRA1	GABA receptor activation	https://reactome.org/content/detail/R-HSA-977443	Yes
GABRA2	GABA receptor activation	https://reactome.org/content/detail/R-HSA-977443	Yes
GABRA3	GABA receptor activation	https://reactome.org/content/detail/R-HSA-977443	Yes
GABRA4	GABA receptor activation	https://reactome.org/content/detail/R-HSA-977443	Yes
GABRA5	GABA receptor activation	https://reactome.org/content/detail/R-HSA-977443	Yes
GABRA6	GABA receptor activation	https://reactome.org/content/detail/R-HSA-977443	Yes
GABRB1	GABA receptor activation	https://reactome.org/content/detail/R-HSA-977443	Yes
GABRB2	GABA receptor activation	https://reactome.org/content/detail/R-HSA-977443	Yes
GABRB3	GABA receptor activation	https://reactome.org/content/detail/R-HSA-977443	Yes
GABRG2	GABA receptor activation	https://reactome.org/content/detail/R-HSA-977443	Yes
GABRG3	GABA receptor activation	https://reactome.org/content/detail/R-HSA-977443	Yes
GABRQ	GABA receptor activation	https://reactome.org/content/detail/R-HSA-977443	Yes
CSNK1A1	GLI3 is processed to GLI3R by the proteasome	https://reactome.org/content/detail/R-HSA-5610785	No
GSK3B	GLI3 is processed to GLI3R by the proteasome	https://reactome.org/content/detail/R-HSA-5610785	Yes
PSMA1	GLI3 is processed to GLI3R by the proteasome	https://reactome.org/content/detail/R-HSA-5610785	No
PSMA2	GLI3 is processed to GLI3R by the proteasome	https://reactome.org/content/detail/R-HSA-5610785	No
PSMA3	GLI3 is processed to GLI3R by the proteasome	https://reactome.org/content/detail/R-HSA-5610785	No
PSMA6	GLI3 is processed to GLI3R by the proteasome	https://reactome.org/content/detail/R-HSA-5610785	No
PSMB1	GLI3 is processed to GLI3R by the proteasome	https://reactome.org/content/detail/R-HSA-5610785	No
PSMB2	GLI3 is processed to GLI3R by the proteasome	https://reactome.org/content/detail/R-HSA-5610785	No
PSMB7	GLI3 is processed to GLI3R by the proteasome	https://reactome.org/content/detail/R-HSA-5610785	No
ADCY5	Glucagon-like Peptide-1 (GLP1) regulates insulin secretion	https://reactome.org/content/detail/R-HSA-381676	No
GLP1R	Glucagon-like Peptide-1 (GLP1) regulates insulin secretion	https://reactome.org/content/detail/R-HSA-381676	Yes
KCNS3	Glucagon-like Peptide-1 (GLP1) regulates insulin secretion	https://reactome.org/content/detail/R-HSA-381676	No
ADCYAP1R1	Glucagon-type ligand receptors	https://reactome.org/content/detail/R-HSA-420092	No
GCGR	Glucagon-type ligand receptors	https://reactome.org/content/detail/R-HSA-420092	No
GHRHR	Glucagon-type ligand receptors	https://reactome.org/content/detail/R-HSA-420092	No
GIPR	Glucagon-type ligand receptors	https://reactome.org/content/detail/R-HSA-420092	No
GLP1R	Glucagon-type ligand receptors	https://reactome.org/content/detail/R-HSA-420092	Yes
SLC1A1	Glutamate Neurotransmitter Release Cycle	https://reactome.org/content/detail/R-HSA-210500	No
SLC1A2	Glutamate Neurotransmitter Release Cycle	https://reactome.org/content/detail/R-HSA-210500	No
SLC1A3	Glutamate Neurotransmitter Release Cycle	https://reactome.org/content/detail/R-HSA-210500	No
SLC1A6	Glutamate Neurotransmitter Release Cycle	https://reactome.org/content/detail/R-HSA-210500	No
UGCG	Glycosphingolipid biosynthesis	https://reactome.org/content/detail/R-HSA-9840309	Yes
OPRM1	G-protein activation	https://reactome.org/content/detail/R-HSA-202040	Yes
GSK3B	GSK3B and BTRC:CUL1-mediated-degradation of NFE2L2	https://reactome.org/content/detail/R-HSA-9762114	Yes
PSMA1	GSK3B and BTRC:CUL1-mediated-degradation of NFE2L2	https://reactome.org/content/detail/R-HSA-9762114	No
PSMA2	GSK3B and BTRC:CUL1-mediated-degradation of NFE2L2	https://reactome.org/content/detail/R-HSA-9762114	No
PSMA3	GSK3B and BTRC:CUL1-mediated-degradation of NFE2L2	https://reactome.org/content/detail/R-HSA-9762114	No
PSMA6	GSK3B and BTRC:CUL1-mediated-degradation of NFE2L2	https://reactome.org/content/detail/R-HSA-9762114	No
PSMB1	GSK3B and BTRC:CUL1-mediated-degradation of NFE2L2	https://reactome.org/content/detail/R-HSA-9762114	No
PSMB2	GSK3B and BTRC:CUL1-mediated-degradation of NFE2L2	https://reactome.org/content/detail/R-HSA-9762114	No
PSMB7	GSK3B and BTRC:CUL1-mediated-degradation of NFE2L2	https://reactome.org/content/detail/R-HSA-9762114	No
ABL1	HDR through Single Strand Annealing (SSA)	https://reactome.org/content/detail/R-HSA-5685938	Yes
ATM	HDR through Single Strand Annealing (SSA)	https://reactome.org/content/detail/R-HSA-5685938	No
BLM	HDR through Single Strand Annealing (SSA)	https://reactome.org/content/detail/R-HSA-5685938	No
BRCA1	HDR through Single Strand Annealing (SSA)	https://reactome.org/content/detail/R-HSA-5685938	No
APOB	Heme signaling	https://reactome.org/content/detail/R-HSA-9707616	No
EP300	Heme signaling	https://reactome.org/content/detail/R-HSA-9707616	No
HDAC3	Heme signaling	https://reactome.org/content/detail/R-HSA-9707616	No
NR1D1	Heme signaling	https://reactome.org/content/detail/R-HSA-9707616	No
PPARA	Heme signaling	https://reactome.org/content/detail/R-HSA-9707616	Yes
RORA	Heme signaling	https://reactome.org/content/detail/R-HSA-9707616	No
RXRA	Heme signaling	https://reactome.org/content/detail/R-HSA-9707616	Yes
SIRT1	Heme signaling	https://reactome.org/content/detail/R-HSA-9707616	No
TLR4	Heme signaling	https://reactome.org/content/detail/R-HSA-9707616	No
CHRNA3	Highly calcium permeable nicotinic acetylcholine receptors	https://reactome.org/content/detail/R-HSA-629597	No
CHRNA4	Highly calcium permeable nicotinic acetylcholine receptors	https://reactome.org/content/detail/R-HSA-629597	Yes
CHRNA5	Highly calcium permeable nicotinic acetylcholine receptors	https://reactome.org/content/detail/R-HSA-629597	No
CHRNA6	Highly calcium permeable nicotinic acetylcholine receptors	https://reactome.org/content/detail/R-HSA-629597	No
CHRNB2	Highly calcium permeable nicotinic acetylcholine receptors	https://reactome.org/content/detail/R-HSA-629597	Yes
CHRNB3	Highly calcium permeable nicotinic acetylcholine receptors	https://reactome.org/content/detail/R-HSA-629597	No
CHRNB4	Highly calcium permeable nicotinic acetylcholine receptors	https://reactome.org/content/detail/R-HSA-629597	No
CHRNA3	Highly calcium permeable postsynaptic nicotinic acetylcholine receptors	https://reactome.org/content/detail/R-HSA-629594	No
CHRNA4	Highly calcium permeable postsynaptic nicotinic acetylcholine receptors	https://reactome.org/content/detail/R-HSA-629594	Yes
CHRNA5	Highly calcium permeable postsynaptic nicotinic acetylcholine receptors	https://reactome.org/content/detail/R-HSA-629594	No
CHRNA6	Highly calcium permeable postsynaptic nicotinic acetylcholine receptors	https://reactome.org/content/detail/R-HSA-629594	No
CHRNA7	Highly calcium permeable postsynaptic nicotinic acetylcholine receptors	https://reactome.org/content/detail/R-HSA-629594	No
CHRNB2	Highly calcium permeable postsynaptic nicotinic acetylcholine receptors	https://reactome.org/content/detail/R-HSA-629594	Yes
CHRNB3	Highly calcium permeable postsynaptic nicotinic acetylcholine receptors	https://reactome.org/content/detail/R-HSA-629594	No
CHRNB4	Highly calcium permeable postsynaptic nicotinic acetylcholine receptors	https://reactome.org/content/detail/R-HSA-629594	No
CHRNA3	Highly sodium permeable postsynaptic acetylcholine nicotinic receptors	https://reactome.org/content/detail/R-HSA-629587	No
CHRNA4	Highly sodium permeable postsynaptic acetylcholine nicotinic receptors	https://reactome.org/content/detail/R-HSA-629587	Yes
CHRNB2	Highly sodium permeable postsynaptic acetylcholine nicotinic receptors	https://reactome.org/content/detail/R-HSA-629587	Yes
CHRNB4	Highly sodium permeable postsynaptic acetylcholine nicotinic receptors	https://reactome.org/content/detail/R-HSA-629587	No
HRH1	Histamine receptors	https://reactome.org/content/detail/R-HSA-390650	Yes
HRH2	Histamine receptors	https://reactome.org/content/detail/R-HSA-390650	No
HRH3	Histamine receptors	https://reactome.org/content/detail/R-HSA-390650	Yes
HRH4	Histamine receptors	https://reactome.org/content/detail/R-HSA-390650	No
AR	HSP90 chaperone cycle for steroid hormone receptors (SHR) in the presence of ligand	https://reactome.org/content/detail/R-HSA-3371497	No
DNAJA1	HSP90 chaperone cycle for steroid hormone receptors (SHR) in the presence of ligand	https://reactome.org/content/detail/R-HSA-3371497	No
FKBP4	HSP90 chaperone cycle for steroid hormone receptors (SHR) in the presence of ligand	https://reactome.org/content/detail/R-HSA-3371497	No
FKBP5	HSP90 chaperone cycle for steroid hormone receptors (SHR) in the presence of ligand	https://reactome.org/content/detail/R-HSA-3371497	No
HSP90AA1	HSP90 chaperone cycle for steroid hormone receptors (SHR) in the presence of ligand	https://reactome.org/content/detail/R-HSA-3371497	No
HSP90AB1	HSP90 chaperone cycle for steroid hormone receptors (SHR) in the presence of ligand	https://reactome.org/content/detail/R-HSA-3371497	No
HSPA1A	HSP90 chaperone cycle for steroid hormone receptors (SHR) in the presence of ligand	https://reactome.org/content/detail/R-HSA-3371497	No
HSPA1B	HSP90 chaperone cycle for steroid hormone receptors (SHR) in the presence of ligand	https://reactome.org/content/detail/R-HSA-3371497	No
NR3C1	HSP90 chaperone cycle for steroid hormone receptors (SHR) in the presence of ligand	https://reactome.org/content/detail/R-HSA-3371497	Yes
NR3C2	HSP90 chaperone cycle for steroid hormone receptors (SHR) in the presence of ligand	https://reactome.org/content/detail/R-HSA-3371497	Yes
PGR	HSP90 chaperone cycle for steroid hormone receptors (SHR) in the presence of ligand	https://reactome.org/content/detail/R-HSA-3371497	No
TUBA1B	HSP90 chaperone cycle for steroid hormone receptors (SHR) in the presence of ligand	https://reactome.org/content/detail/R-HSA-3371497	No
TUBA1C	HSP90 chaperone cycle for steroid hormone receptors (SHR) in the presence of ligand	https://reactome.org/content/detail/R-HSA-3371497	No
TUBA4A	HSP90 chaperone cycle for steroid hormone receptors (SHR) in the presence of ligand	https://reactome.org/content/detail/R-HSA-3371497	No
TUBB2A	HSP90 chaperone cycle for steroid hormone receptors (SHR) in the presence of ligand	https://reactome.org/content/detail/R-HSA-3371497	No
TUBB3	HSP90 chaperone cycle for steroid hormone receptors (SHR) in the presence of ligand	https://reactome.org/content/detail/R-HSA-3371497	No
TUBB4A	HSP90 chaperone cycle for steroid hormone receptors (SHR) in the presence of ligand	https://reactome.org/content/detail/R-HSA-3371497	No
TUBB4B	HSP90 chaperone cycle for steroid hormone receptors (SHR) in the presence of ligand	https://reactome.org/content/detail/R-HSA-3371497	No
JAK2	Inactivation of CSF3 (G-CSF) signaling	https://reactome.org/content/detail/R-HSA-9705462	No
LYN	Inactivation of CSF3 (G-CSF) signaling	https://reactome.org/content/detail/R-HSA-9705462	No
STAT1	Inactivation of CSF3 (G-CSF) signaling	https://reactome.org/content/detail/R-HSA-9705462	No
STAT3	Inactivation of CSF3 (G-CSF) signaling	https://reactome.org/content/detail/R-HSA-9705462	No
STAT5A	Inactivation of CSF3 (G-CSF) signaling	https://reactome.org/content/detail/R-HSA-9705462	No
SYK	Inactivation of CSF3 (G-CSF) signaling	https://reactome.org/content/detail/R-HSA-9705462	No
PDE6A	Inactivation, recovery and regulation of the phototransduction cascade	https://reactome.org/content/detail/R-HSA-2514859	Yes
PDE6B	Inactivation, recovery and regulation of the phototransduction cascade	https://reactome.org/content/detail/R-HSA-2514859	Yes
PDE6G	Inactivation, recovery and regulation of the phototransduction cascade	https://reactome.org/content/detail/R-HSA-2514859	Yes
PRKCA	Inactivation, recovery and regulation of the phototransduction cascade	https://reactome.org/content/detail/R-HSA-2514859	No
RHO	Inactivation, recovery and regulation of the phototransduction cascade	https://reactome.org/content/detail/R-HSA-2514859	No
GABBR1	Inhibition of voltage gated Ca2+ channels via Gbeta/gamma subunits	https://reactome.org/content/detail/R-HSA-997272	Yes
GABBR2	Inhibition of voltage gated Ca2+ channels via Gbeta/gamma subunits	https://reactome.org/content/detail/R-HSA-997272	Yes
KCNJ10	Inhibition of voltage gated Ca2+ channels via Gbeta/gamma subunits	https://reactome.org/content/detail/R-HSA-997272	No
KCNJ15	Inhibition of voltage gated Ca2+ channels via Gbeta/gamma subunits	https://reactome.org/content/detail/R-HSA-997272	No
KCNJ16	Inhibition of voltage gated Ca2+ channels via Gbeta/gamma subunits	https://reactome.org/content/detail/R-HSA-997272	No
KCNJ4	Inhibition of voltage gated Ca2+ channels via Gbeta/gamma subunits	https://reactome.org/content/detail/R-HSA-997272	No
KCNJ6	Inhibition of voltage gated Ca2+ channels via Gbeta/gamma subunits	https://reactome.org/content/detail/R-HSA-997272	No
CTSD	Insulin receptor recycling	https://reactome.org/content/detail/R-HSA-77387	No
IDE	Insulin receptor recycling	https://reactome.org/content/detail/R-HSA-77387	No
INSR	Insulin receptor recycling	https://reactome.org/content/detail/R-HSA-77387	Yes
PTPN1	Insulin receptor recycling	https://reactome.org/content/detail/R-HSA-77387	No
PTPRF	Insulin receptor recycling	https://reactome.org/content/detail/R-HSA-77387	No
HRAS	Insulin receptor signalling cascade	https://reactome.org/content/detail/R-HSA-74751	No
INSR	Insulin receptor signalling cascade	https://reactome.org/content/detail/R-HSA-74751	Yes
KCNQ2	Interaction between L1 and Ankyrins	https://reactome.org/content/detail/R-HSA-445095	No
KCNQ3	Interaction between L1 and Ankyrins	https://reactome.org/content/detail/R-HSA-445095	No
SCN10A	Interaction between L1 and Ankyrins	https://reactome.org/content/detail/R-HSA-445095	Yes
SCN11A	Interaction between L1 and Ankyrins	https://reactome.org/content/detail/R-HSA-445095	Yes
SCN1A	Interaction between L1 and Ankyrins	https://reactome.org/content/detail/R-HSA-445095	Yes
SCN2A	Interaction between L1 and Ankyrins	https://reactome.org/content/detail/R-HSA-445095	Yes
SCN3A	Interaction between L1 and Ankyrins	https://reactome.org/content/detail/R-HSA-445095	Yes
SCN4A	Interaction between L1 and Ankyrins	https://reactome.org/content/detail/R-HSA-445095	Yes
SCN5A	Interaction between L1 and Ankyrins	https://reactome.org/content/detail/R-HSA-445095	Yes
SCN7A	Interaction between L1 and Ankyrins	https://reactome.org/content/detail/R-HSA-445095	Yes
SCN8A	Interaction between L1 and Ankyrins	https://reactome.org/content/detail/R-HSA-445095	Yes
SCN9A	Interaction between L1 and Ankyrins	https://reactome.org/content/detail/R-HSA-445095	Yes
JAK2	Interleukin receptor SHC signaling	https://reactome.org/content/detail/R-HSA-912526	No
PIK3CB	Interleukin receptor SHC signaling	https://reactome.org/content/detail/R-HSA-912526	No
PIK3R1	Interleukin receptor SHC signaling	https://reactome.org/content/detail/R-HSA-912526	No
CCL5	Interleukin-10 signaling	https://reactome.org/content/detail/R-HSA-6783783	No
CCR2	Interleukin-10 signaling	https://reactome.org/content/detail/R-HSA-6783783	No
CCR5	Interleukin-10 signaling	https://reactome.org/content/detail/R-HSA-6783783	No
CXCL8	Interleukin-10 signaling	https://reactome.org/content/detail/R-HSA-6783783	No
FCER2	Interleukin-10 signaling	https://reactome.org/content/detail/R-HSA-6783783	No
FPR1	Interleukin-10 signaling	https://reactome.org/content/detail/R-HSA-6783783	No
ICAM1	Interleukin-10 signaling	https://reactome.org/content/detail/R-HSA-6783783	No
PTAFR	Interleukin-10 signaling	https://reactome.org/content/detail/R-HSA-6783783	No
PTGS2	Interleukin-10 signaling	https://reactome.org/content/detail/R-HSA-6783783	Yes
STAT3	Interleukin-10 signaling	https://reactome.org/content/detail/R-HSA-6783783	No
TNF	Interleukin-10 signaling	https://reactome.org/content/detail/R-HSA-6783783	No
TNFRSF1A	Interleukin-10 signaling	https://reactome.org/content/detail/R-HSA-6783783	No
JAK2	Interleukin-3, Interleukin-5 and GM-CSF signaling	https://reactome.org/content/detail/R-HSA-512988	No
PIK3CB	Interleukin-3, Interleukin-5 and GM-CSF signaling	https://reactome.org/content/detail/R-HSA-512988	No
PIK3R1	Interleukin-3, Interleukin-5 and GM-CSF signaling	https://reactome.org/content/detail/R-HSA-512988	No
PTPN11	Interleukin-3, Interleukin-5 and GM-CSF signaling	https://reactome.org/content/detail/R-HSA-512988	No
STAT5A	Interleukin-3, Interleukin-5 and GM-CSF signaling	https://reactome.org/content/detail/R-HSA-512988	No
AKT1	Interleukin-4 and Interleukin-13 signaling	https://reactome.org/content/detail/R-HSA-6785807	No
ALOX15	Interleukin-4 and Interleukin-13 signaling	https://reactome.org/content/detail/R-HSA-6785807	No
ALOX5	Interleukin-4 and Interleukin-13 signaling	https://reactome.org/content/detail/R-HSA-6785807	No
BCL2	Interleukin-4 and Interleukin-13 signaling	https://reactome.org/content/detail/R-HSA-6785807	No
BCL2L1	Interleukin-4 and Interleukin-13 signaling	https://reactome.org/content/detail/R-HSA-6785807	No
BIRC5	Interleukin-4 and Interleukin-13 signaling	https://reactome.org/content/detail/R-HSA-6785807	No
CCND1	Interleukin-4 and Interleukin-13 signaling	https://reactome.org/content/detail/R-HSA-6785807	No
CDKN1A	Interleukin-4 and Interleukin-13 signaling	https://reactome.org/content/detail/R-HSA-6785807	No
CXCL8	Interleukin-4 and Interleukin-13 signaling	https://reactome.org/content/detail/R-HSA-6785807	No
FCER2	Interleukin-4 and Interleukin-13 signaling	https://reactome.org/content/detail/R-HSA-6785807	No
FGF2	Interleukin-4 and Interleukin-13 signaling	https://reactome.org/content/detail/R-HSA-6785807	No
FOS	Interleukin-4 and Interleukin-13 signaling	https://reactome.org/content/detail/R-HSA-6785807	No
HGF	Interleukin-4 and Interleukin-13 signaling	https://reactome.org/content/detail/R-HSA-6785807	No
HIF1A	Interleukin-4 and Interleukin-13 signaling	https://reactome.org/content/detail/R-HSA-6785807	No
HSP90AA1	Interleukin-4 and Interleukin-13 signaling	https://reactome.org/content/detail/R-HSA-6785807	No
HSP90B1	Interleukin-4 and Interleukin-13 signaling	https://reactome.org/content/detail/R-HSA-6785807	No
ICAM1	Interleukin-4 and Interleukin-13 signaling	https://reactome.org/content/detail/R-HSA-6785807	No
ITGB1	Interleukin-4 and Interleukin-13 signaling	https://reactome.org/content/detail/R-HSA-6785807	No
ITGB2	Interleukin-4 and Interleukin-13 signaling	https://reactome.org/content/detail/R-HSA-6785807	No
JAK2	Interleukin-4 and Interleukin-13 signaling	https://reactome.org/content/detail/R-HSA-6785807	No
MAOA	Interleukin-4 and Interleukin-13 signaling	https://reactome.org/content/detail/R-HSA-6785807	No
MCL1	Interleukin-4 and Interleukin-13 signaling	https://reactome.org/content/detail/R-HSA-6785807	No
MMP1	Interleukin-4 and Interleukin-13 signaling	https://reactome.org/content/detail/R-HSA-6785807	Yes
MMP2	Interleukin-4 and Interleukin-13 signaling	https://reactome.org/content/detail/R-HSA-6785807	No
MMP3	Interleukin-4 and Interleukin-13 signaling	https://reactome.org/content/detail/R-HSA-6785807	No
MMP9	Interleukin-4 and Interleukin-13 signaling	https://reactome.org/content/detail/R-HSA-6785807	No
NOS2	Interleukin-4 and Interleukin-13 signaling	https://reactome.org/content/detail/R-HSA-6785807	No
OPRD1	Interleukin-4 and Interleukin-13 signaling	https://reactome.org/content/detail/R-HSA-6785807	Yes
OPRM1	Interleukin-4 and Interleukin-13 signaling	https://reactome.org/content/detail/R-HSA-6785807	Yes
PIK3R1	Interleukin-4 and Interleukin-13 signaling	https://reactome.org/content/detail/R-HSA-6785807	No
PIM1	Interleukin-4 and Interleukin-13 signaling	https://reactome.org/content/detail/R-HSA-6785807	No
PTGS2	Interleukin-4 and Interleukin-13 signaling	https://reactome.org/content/detail/R-HSA-6785807	Yes
RORA	Interleukin-4 and Interleukin-13 signaling	https://reactome.org/content/detail/R-HSA-6785807	No
RORC	Interleukin-4 and Interleukin-13 signaling	https://reactome.org/content/detail/R-HSA-6785807	No
S1PR1	Interleukin-4 and Interleukin-13 signaling	https://reactome.org/content/detail/R-HSA-6785807	No
STAT1	Interleukin-4 and Interleukin-13 signaling	https://reactome.org/content/detail/R-HSA-6785807	No
STAT3	Interleukin-4 and Interleukin-13 signaling	https://reactome.org/content/detail/R-HSA-6785807	No
TNF	Interleukin-4 and Interleukin-13 signaling	https://reactome.org/content/detail/R-HSA-6785807	No
TP53	Interleukin-4 and Interleukin-13 signaling	https://reactome.org/content/detail/R-HSA-6785807	No
VCAM1	Interleukin-4 and Interleukin-13 signaling	https://reactome.org/content/detail/R-HSA-6785807	No
ABCC9	Ion homeostasis	https://reactome.org/content/detail/R-HSA-5578775	No
ATP1A1	Ion homeostasis	https://reactome.org/content/detail/R-HSA-5578775	No
ATP1A3	Ion homeostasis	https://reactome.org/content/detail/R-HSA-5578775	No
ATP2A1	Ion homeostasis	https://reactome.org/content/detail/R-HSA-5578775	No
ATP2A2	Ion homeostasis	https://reactome.org/content/detail/R-HSA-5578775	No
ATP2A3	Ion homeostasis	https://reactome.org/content/detail/R-HSA-5578775	No
ATP2B2	Ion homeostasis	https://reactome.org/content/detail/R-HSA-5578775	No
ATP2B3	Ion homeostasis	https://reactome.org/content/detail/R-HSA-5578775	No
CAMK2A	Ion homeostasis	https://reactome.org/content/detail/R-HSA-5578775	No
CAMK2D	Ion homeostasis	https://reactome.org/content/detail/R-HSA-5578775	No
DMPK	Ion homeostasis	https://reactome.org/content/detail/R-HSA-5578775	No
KCNJ11	Ion homeostasis	https://reactome.org/content/detail/R-HSA-5578775	Yes
NOS1	Ion homeostasis	https://reactome.org/content/detail/R-HSA-5578775	No
RYR1	Ion homeostasis	https://reactome.org/content/detail/R-HSA-5578775	No
RYR2	Ion homeostasis	https://reactome.org/content/detail/R-HSA-5578775	No
TNNI3	Ion homeostasis	https://reactome.org/content/detail/R-HSA-5578775	No
TRPC1	Ion homeostasis	https://reactome.org/content/detail/R-HSA-5578775	No
INSR	IRS activation	https://reactome.org/content/detail/R-HSA-74713	Yes
CYSLTR1	Leukotriene receptors	https://reactome.org/content/detail/R-HSA-391906	Yes
CYSLTR2	Leukotriene receptors	https://reactome.org/content/detail/R-HSA-391906	No
GPR17	Leukotriene receptors	https://reactome.org/content/detail/R-HSA-391906	No
CAMK2A	Long-term potentiation	https://reactome.org/content/detail/R-HSA-9620244	No
CAMK2D	Long-term potentiation	https://reactome.org/content/detail/R-HSA-9620244	No
ERBB4	Long-term potentiation	https://reactome.org/content/detail/R-HSA-9620244	No
GRIA1	Long-term potentiation	https://reactome.org/content/detail/R-HSA-9620244	Yes
GRIA2	Long-term potentiation	https://reactome.org/content/detail/R-HSA-9620244	Yes
GRIN1	Long-term potentiation	https://reactome.org/content/detail/R-HSA-9620244	Yes
GRIN2A	Long-term potentiation	https://reactome.org/content/detail/R-HSA-9620244	Yes
GRIN2B	Long-term potentiation	https://reactome.org/content/detail/R-HSA-9620244	Yes
GRIN2C	Long-term potentiation	https://reactome.org/content/detail/R-HSA-9620244	Yes
GRIN2D	Long-term potentiation	https://reactome.org/content/detail/R-HSA-9620244	Yes
SRC	Long-term potentiation	https://reactome.org/content/detail/R-HSA-9620244	No
CYSLTR1	LTC4-CYSLTR mediated IL4 production	https://reactome.org/content/detail/R-HSA-9664535	Yes
CYSLTR2	LTC4-CYSLTR mediated IL4 production	https://reactome.org/content/detail/R-HSA-9664535	No
CSNK1A1	Maturation of nucleoprotein	https://reactome.org/content/detail/R-HSA-9694631	No
GSK3A	Maturation of nucleoprotein	https://reactome.org/content/detail/R-HSA-9694631	Yes
GSK3B	Maturation of nucleoprotein	https://reactome.org/content/detail/R-HSA-9694631	Yes
SRPK1	Maturation of nucleoprotein	https://reactome.org/content/detail/R-HSA-9694631	No
FKBP5	MECP2 regulates neuronal receptors and channels	https://reactome.org/content/detail/R-HSA-9022699	No
GRIA2	MECP2 regulates neuronal receptors and channels	https://reactome.org/content/detail/R-HSA-9022699	Yes
GRIN2A	MECP2 regulates neuronal receptors and channels	https://reactome.org/content/detail/R-HSA-9022699	Yes
GRIN2B	MECP2 regulates neuronal receptors and channels	https://reactome.org/content/detail/R-HSA-9022699	Yes
HDAC1	MECP2 regulates neuronal receptors and channels	https://reactome.org/content/detail/R-HSA-9022699	No
HDAC2	MECP2 regulates neuronal receptors and channels	https://reactome.org/content/detail/R-HSA-9022699	No
MET	MECP2 regulates neuronal receptors and channels	https://reactome.org/content/detail/R-HSA-9022699	No
OPRK1	MECP2 regulates neuronal receptors and channels	https://reactome.org/content/detail/R-HSA-9022699	Yes
OPRM1	MECP2 regulates neuronal receptors and channels	https://reactome.org/content/detail/R-HSA-9022699	Yes
PTPN1	MECP2 regulates neuronal receptors and channels	https://reactome.org/content/detail/R-HSA-9022699	No
TRPC3	MECP2 regulates neuronal receptors and channels	https://reactome.org/content/detail/R-HSA-9022699	No
PPARG	MECP2 regulates transcription factors	https://reactome.org/content/detail/R-HSA-9022707	Yes
VKORC1	Metabolism of vitamin K	https://reactome.org/content/detail/R-HSA-6806664	Yes
AHCY	Methylation	https://reactome.org/content/detail/R-HSA-156581	No
COMT	Methylation	https://reactome.org/content/detail/R-HSA-156581	Yes
CYP1A2	Methylation	https://reactome.org/content/detail/R-HSA-156581	No
NNMT	Methylation	https://reactome.org/content/detail/R-HSA-156581	No
ALDH2	Mitochondrial protein degradation	https://reactome.org/content/detail/R-HSA-9837999	No
DLD	Mitochondrial protein degradation	https://reactome.org/content/detail/R-HSA-9837999	No
HSD17B10	Mitochondrial protein degradation	https://reactome.org/content/detail/R-HSA-9837999	No
MT-CO2	Mitochondrial protein degradation	https://reactome.org/content/detail/R-HSA-9837999	No
OTC	Mitochondrial protein import	https://reactome.org/content/detail/R-HSA-1268020	No
AKT1	Mitochondrial unfolded protein response (UPRmt)	https://reactome.org/content/detail/R-HSA-9841251	No
DNAJA1	Mitochondrial unfolded protein response (UPRmt)	https://reactome.org/content/detail/R-HSA-9841251	No
ESR1	Mitochondrial unfolded protein response (UPRmt)	https://reactome.org/content/detail/R-HSA-9841251	Yes
HSPA1A	Mitochondrial unfolded protein response (UPRmt)	https://reactome.org/content/detail/R-HSA-9841251	No
HSPA1B	Mitochondrial unfolded protein response (UPRmt)	https://reactome.org/content/detail/R-HSA-9841251	No
SIRT3	Mitochondrial unfolded protein response (UPRmt)	https://reactome.org/content/detail/R-HSA-9841251	No
ABL1	MLL4 and MLL3 complexes regulate expression of PPARG target genes in adipogenesis and hepatic steatosis	https://reactome.org/content/detail/R-HSA-9841922	Yes
CDK5	MLL4 and MLL3 complexes regulate expression of PPARG target genes in adipogenesis and hepatic steatosis	https://reactome.org/content/detail/R-HSA-9841922	No
CDK8	MLL4 and MLL3 complexes regulate expression of PPARG target genes in adipogenesis and hepatic steatosis	https://reactome.org/content/detail/R-HSA-9841922	No
EP300	MLL4 and MLL3 complexes regulate expression of PPARG target genes in adipogenesis and hepatic steatosis	https://reactome.org/content/detail/R-HSA-9841922	No
HDAC3	MLL4 and MLL3 complexes regulate expression of PPARG target genes in adipogenesis and hepatic steatosis	https://reactome.org/content/detail/R-HSA-9841922	No
LPL	MLL4 and MLL3 complexes regulate expression of PPARG target genes in adipogenesis and hepatic steatosis	https://reactome.org/content/detail/R-HSA-9841922	No
MGLL	MLL4 and MLL3 complexes regulate expression of PPARG target genes in adipogenesis and hepatic steatosis	https://reactome.org/content/detail/R-HSA-9841922	No
PPARG	MLL4 and MLL3 complexes regulate expression of PPARG target genes in adipogenesis and hepatic steatosis	https://reactome.org/content/detail/R-HSA-9841922	Yes
RB1	MLL4 and MLL3 complexes regulate expression of PPARG target genes in adipogenesis and hepatic steatosis	https://reactome.org/content/detail/R-HSA-9841922	No
RXRA	MLL4 and MLL3 complexes regulate expression of PPARG target genes in adipogenesis and hepatic steatosis	https://reactome.org/content/detail/R-HSA-9841922	Yes
SCD	MLL4 and MLL3 complexes regulate expression of PPARG target genes in adipogenesis and hepatic steatosis	https://reactome.org/content/detail/R-HSA-9841922	No
SCD5	MLL4 and MLL3 complexes regulate expression of PPARG target genes in adipogenesis and hepatic steatosis	https://reactome.org/content/detail/R-HSA-9841922	No
SIRT1	MLL4 and MLL3 complexes regulate expression of PPARG target genes in adipogenesis and hepatic steatosis	https://reactome.org/content/detail/R-HSA-9841922	No
WDR5	MLL4 and MLL3 complexes regulate expression of PPARG target genes in adipogenesis and hepatic steatosis	https://reactome.org/content/detail/R-HSA-9841922	No
EEF2K	mTORC1-mediated signalling	https://reactome.org/content/detail/R-HSA-166208	No
EIF4E	mTORC1-mediated signalling	https://reactome.org/content/detail/R-HSA-166208	No
FKBP1A	mTORC1-mediated signalling	https://reactome.org/content/detail/R-HSA-166208	Yes
MTOR	mTORC1-mediated signalling	https://reactome.org/content/detail/R-HSA-166208	No
RPS6KB1	mTORC1-mediated signalling	https://reactome.org/content/detail/R-HSA-166208	No
CHRM1	Muscarinic acetylcholine receptors	https://reactome.org/content/detail/R-HSA-390648	Yes
CHRM2	Muscarinic acetylcholine receptors	https://reactome.org/content/detail/R-HSA-390648	Yes
CHRM3	Muscarinic acetylcholine receptors	https://reactome.org/content/detail/R-HSA-390648	Yes
ABL1	Myogenesis	https://reactome.org/content/detail/R-HSA-525793	Yes
CDC42	Myogenesis	https://reactome.org/content/detail/R-HSA-525793	No
CTNNB1	Myogenesis	https://reactome.org/content/detail/R-HSA-525793	No
MAP2K6	Myogenesis	https://reactome.org/content/detail/R-HSA-525793	No
MAPK11	Myogenesis	https://reactome.org/content/detail/R-HSA-525793	No
MAPK14	Myogenesis	https://reactome.org/content/detail/R-HSA-525793	No
SLC18A1	Na+/Cl- dependent neurotransmitter transporters	https://reactome.org/content/detail/R-HSA-442660	No
SLC18A2	Na+/Cl- dependent neurotransmitter transporters	https://reactome.org/content/detail/R-HSA-442660	No
SLC22A2	Na+/Cl- dependent neurotransmitter transporters	https://reactome.org/content/detail/R-HSA-442660	No
SLC6A1	Na+/Cl- dependent neurotransmitter transporters	https://reactome.org/content/detail/R-HSA-442660	No
SLC6A11	Na+/Cl- dependent neurotransmitter transporters	https://reactome.org/content/detail/R-HSA-442660	No
SLC6A12	Na+/Cl- dependent neurotransmitter transporters	https://reactome.org/content/detail/R-HSA-442660	No
SLC6A2	Na+/Cl- dependent neurotransmitter transporters	https://reactome.org/content/detail/R-HSA-442660	Yes
SLC6A20	Na+/Cl- dependent neurotransmitter transporters	https://reactome.org/content/detail/R-HSA-442660	No
SLC6A3	Na+/Cl- dependent neurotransmitter transporters	https://reactome.org/content/detail/R-HSA-442660	Yes
SLC6A5	Na+/Cl- dependent neurotransmitter transporters	https://reactome.org/content/detail/R-HSA-442660	No
SLC6A9	Na+/Cl- dependent neurotransmitter transporters	https://reactome.org/content/detail/R-HSA-442660	No
CACNA1C	NCAM1 interactions	https://reactome.org/content/detail/R-HSA-419037	Yes
CACNA1D	NCAM1 interactions	https://reactome.org/content/detail/R-HSA-419037	Yes
CACNA1G	NCAM1 interactions	https://reactome.org/content/detail/R-HSA-419037	No
CACNA1S	NCAM1 interactions	https://reactome.org/content/detail/R-HSA-419037	Yes
CACNB1	NCAM1 interactions	https://reactome.org/content/detail/R-HSA-419037	No
CACNB2	NCAM1 interactions	https://reactome.org/content/detail/R-HSA-419037	No
CACNB4	NCAM1 interactions	https://reactome.org/content/detail/R-HSA-419037	No
CAMK1	Negative regulation of NMDA receptor-mediated neuronal transmission	https://reactome.org/content/detail/R-HSA-9617324	No
CAMK2A	Negative regulation of NMDA receptor-mediated neuronal transmission	https://reactome.org/content/detail/R-HSA-9617324	No
CAMK2D	Negative regulation of NMDA receptor-mediated neuronal transmission	https://reactome.org/content/detail/R-HSA-9617324	No
CAMK4	Negative regulation of NMDA receptor-mediated neuronal transmission	https://reactome.org/content/detail/R-HSA-9617324	No
GRIN1	Negative regulation of NMDA receptor-mediated neuronal transmission	https://reactome.org/content/detail/R-HSA-9617324	Yes
GRIN2A	Negative regulation of NMDA receptor-mediated neuronal transmission	https://reactome.org/content/detail/R-HSA-9617324	Yes
GRIN2B	Negative regulation of NMDA receptor-mediated neuronal transmission	https://reactome.org/content/detail/R-HSA-9617324	Yes
GRIN2C	Negative regulation of NMDA receptor-mediated neuronal transmission	https://reactome.org/content/detail/R-HSA-9617324	Yes
GRIN2D	Negative regulation of NMDA receptor-mediated neuronal transmission	https://reactome.org/content/detail/R-HSA-9617324	Yes
CASK	Neurexins and neuroligins	https://reactome.org/content/detail/R-HSA-6794361	No
GRIN1	Neurexins and neuroligins	https://reactome.org/content/detail/R-HSA-6794361	Yes
GRIN2A	Neurexins and neuroligins	https://reactome.org/content/detail/R-HSA-6794361	Yes
GRIN2B	Neurexins and neuroligins	https://reactome.org/content/detail/R-HSA-6794361	Yes
GRIN2C	Neurexins and neuroligins	https://reactome.org/content/detail/R-HSA-6794361	Yes
GRIN2D	Neurexins and neuroligins	https://reactome.org/content/detail/R-HSA-6794361	Yes
GRM1	Neurexins and neuroligins	https://reactome.org/content/detail/R-HSA-6794361	No
GRM5	Neurexins and neuroligins	https://reactome.org/content/detail/R-HSA-6794361	Yes
ACHE	Neurotransmitter clearance	https://reactome.org/content/detail/R-HSA-112311	Yes
BCHE	Neurotransmitter clearance	https://reactome.org/content/detail/R-HSA-112311	Yes
SLC22A2	Neurotransmitter clearance	https://reactome.org/content/detail/R-HSA-112311	No
ACP3	Neutrophil degranulation	https://reactome.org/content/detail/R-HSA-6798695	No
ADAM10	Neutrophil degranulation	https://reactome.org/content/detail/R-HSA-6798695	No
ALOX5	Neutrophil degranulation	https://reactome.org/content/detail/R-HSA-6798695	No
AMPD3	Neutrophil degranulation	https://reactome.org/content/detail/R-HSA-6798695	No
ANPEP	Neutrophil degranulation	https://reactome.org/content/detail/R-HSA-6798695	No
AOC1	Neutrophil degranulation	https://reactome.org/content/detail/R-HSA-6798695	No
APAF1	Neutrophil degranulation	https://reactome.org/content/detail/R-HSA-6798695	No
C3AR1	Neutrophil degranulation	https://reactome.org/content/detail/R-HSA-6798695	No
CAPN1	Neutrophil degranulation	https://reactome.org/content/detail/R-HSA-6798695	No
CHRNB4	Neutrophil degranulation	https://reactome.org/content/detail/R-HSA-6798695	No
CTSA	Neutrophil degranulation	https://reactome.org/content/detail/R-HSA-6798695	No
CTSB	Neutrophil degranulation	https://reactome.org/content/detail/R-HSA-6798695	No
CTSD	Neutrophil degranulation	https://reactome.org/content/detail/R-HSA-6798695	No
CTSG	Neutrophil degranulation	https://reactome.org/content/detail/R-HSA-6798695	No
CTSH	Neutrophil degranulation	https://reactome.org/content/detail/R-HSA-6798695	No
CTSS	Neutrophil degranulation	https://reactome.org/content/detail/R-HSA-6798695	No
CXCR1	Neutrophil degranulation	https://reactome.org/content/detail/R-HSA-6798695	No
CXCR2	Neutrophil degranulation	https://reactome.org/content/detail/R-HSA-6798695	No
CYBB	Neutrophil degranulation	https://reactome.org/content/detail/R-HSA-6798695	No
DPP7	Neutrophil degranulation	https://reactome.org/content/detail/R-HSA-6798695	No
FGR	Neutrophil degranulation	https://reactome.org/content/detail/R-HSA-6798695	No
FPR1	Neutrophil degranulation	https://reactome.org/content/detail/R-HSA-6798695	No
FUCA1	Neutrophil degranulation	https://reactome.org/content/detail/R-HSA-6798695	No
GAA	Neutrophil degranulation	https://reactome.org/content/detail/R-HSA-6798695	No
GLA	Neutrophil degranulation	https://reactome.org/content/detail/R-HSA-6798695	No
GLB1	Neutrophil degranulation	https://reactome.org/content/detail/R-HSA-6798695	No
GPR84	Neutrophil degranulation	https://reactome.org/content/detail/R-HSA-6798695	No
GSTP1	Neutrophil degranulation	https://reactome.org/content/detail/R-HSA-6798695	No
HSP90AA1	Neutrophil degranulation	https://reactome.org/content/detail/R-HSA-6798695	No
HSP90AB1	Neutrophil degranulation	https://reactome.org/content/detail/R-HSA-6798695	No
HSPA1A	Neutrophil degranulation	https://reactome.org/content/detail/R-HSA-6798695	No
HSPA1B	Neutrophil degranulation	https://reactome.org/content/detail/R-HSA-6798695	No
IMPDH2	Neutrophil degranulation	https://reactome.org/content/detail/R-HSA-6798695	No
ITGB2	Neutrophil degranulation	https://reactome.org/content/detail/R-HSA-6798695	No
LRG1	Neutrophil degranulation	https://reactome.org/content/detail/R-HSA-6798695	No
MAPK1	Neutrophil degranulation	https://reactome.org/content/detail/R-HSA-6798695	No
MAPK14	Neutrophil degranulation	https://reactome.org/content/detail/R-HSA-6798695	No
MIF	Neutrophil degranulation	https://reactome.org/content/detail/R-HSA-6798695	No
MME	Neutrophil degranulation	https://reactome.org/content/detail/R-HSA-6798695	No
MMP25	Neutrophil degranulation	https://reactome.org/content/detail/R-HSA-6798695	No
MMP8	Neutrophil degranulation	https://reactome.org/content/detail/R-HSA-6798695	Yes
MMP9	Neutrophil degranulation	https://reactome.org/content/detail/R-HSA-6798695	No
MPO	Neutrophil degranulation	https://reactome.org/content/detail/R-HSA-6798695	Yes
NFKB1	Neutrophil degranulation	https://reactome.org/content/detail/R-HSA-6798695	No
PKM	Neutrophil degranulation	https://reactome.org/content/detail/R-HSA-6798695	No
PLAUR	Neutrophil degranulation	https://reactome.org/content/detail/R-HSA-6798695	No
PLD1	Neutrophil degranulation	https://reactome.org/content/detail/R-HSA-6798695	No
PPIA	Neutrophil degranulation	https://reactome.org/content/detail/R-HSA-6798695	No
PRKCD	Neutrophil degranulation	https://reactome.org/content/detail/R-HSA-6798695	No
PRSS3	Neutrophil degranulation	https://reactome.org/content/detail/R-HSA-6798695	No
PSEN1	Neutrophil degranulation	https://reactome.org/content/detail/R-HSA-6798695	No
PSMA2	Neutrophil degranulation	https://reactome.org/content/detail/R-HSA-6798695	No
PSMB1	Neutrophil degranulation	https://reactome.org/content/detail/R-HSA-6798695	No
PSMB7	Neutrophil degranulation	https://reactome.org/content/detail/R-HSA-6798695	No
PTAFR	Neutrophil degranulation	https://reactome.org/content/detail/R-HSA-6798695	No
PTPRC	Neutrophil degranulation	https://reactome.org/content/detail/R-HSA-6798695	No
QPCT	Neutrophil degranulation	https://reactome.org/content/detail/R-HSA-6798695	No
ROCK1	Neutrophil degranulation	https://reactome.org/content/detail/R-HSA-6798695	Yes
SELL	Neutrophil degranulation	https://reactome.org/content/detail/R-HSA-6798695	No
TLR2	Neutrophil degranulation	https://reactome.org/content/detail/R-HSA-6798695	No
TRPM2	Neutrophil degranulation	https://reactome.org/content/detail/R-HSA-6798695	No
TTR	Neutrophil degranulation	https://reactome.org/content/detail/R-HSA-6798695	No
TUBB	Neutrophil degranulation	https://reactome.org/content/detail/R-HSA-6798695	No
TUBB4B	Neutrophil degranulation	https://reactome.org/content/detail/R-HSA-6798695	No
VCP	Neutrophil degranulation	https://reactome.org/content/detail/R-HSA-6798695	No
EP300	NFE2L2 regulating anti-oxidant/detoxification enzymes	https://reactome.org/content/detail/R-HSA-9818027	No
NQO1	NFE2L2 regulating anti-oxidant/detoxification enzymes	https://reactome.org/content/detail/R-HSA-9818027	Yes
TXN	NFE2L2 regulating anti-oxidant/detoxification enzymes	https://reactome.org/content/detail/R-HSA-9818027	No
TXNRD1	NFE2L2 regulating anti-oxidant/detoxification enzymes	https://reactome.org/content/detail/R-HSA-9818027	No
ADCYAP1R1	NGF-independant TRKA activation	https://reactome.org/content/detail/R-HSA-187024	No
ADORA2A	NGF-independant TRKA activation	https://reactome.org/content/detail/R-HSA-187024	Yes
NTRK1	NGF-independant TRKA activation	https://reactome.org/content/detail/R-HSA-187024	No
NTRK2	NGF-independant TRKA activation	https://reactome.org/content/detail/R-HSA-187024	No
NAMPT	Nicotinamide salvaging	https://reactome.org/content/detail/R-HSA-197264	No
NNMT	Nicotinamide salvaging	https://reactome.org/content/detail/R-HSA-197264	No
PTGS2	Nicotinamide salvaging	https://reactome.org/content/detail/R-HSA-197264	Yes
MAOA	Norepinephrine Neurotransmitter Release Cycle	https://reactome.org/content/detail/R-HSA-181430	No
SLC18A2	Norepinephrine Neurotransmitter Release Cycle	https://reactome.org/content/detail/R-HSA-181430	No
SLC22A2	Norepinephrine Neurotransmitter Release Cycle	https://reactome.org/content/detail/R-HSA-181430	No
RXRA	NR1H2 & NR1H3 regulate gene expression linked to gluconeogenesis	https://reactome.org/content/detail/R-HSA-9632974	Yes
RXRB	NR1H2 & NR1H3 regulate gene expression linked to gluconeogenesis	https://reactome.org/content/detail/R-HSA-9632974	Yes
FASN	NR1H2 & NR1H3 regulate gene expression linked to lipogenesis	https://reactome.org/content/detail/R-HSA-9029558	No
NR1H2	NR1H2 & NR1H3 regulate gene expression linked to lipogenesis	https://reactome.org/content/detail/R-HSA-9029558	No
RXRA	NR1H2 & NR1H3 regulate gene expression linked to lipogenesis	https://reactome.org/content/detail/R-HSA-9029558	Yes
RXRB	NR1H2 & NR1H3 regulate gene expression linked to lipogenesis	https://reactome.org/content/detail/R-HSA-9029558	Yes
SCD	NR1H2 & NR1H3 regulate gene expression linked to lipogenesis	https://reactome.org/content/detail/R-HSA-9029558	No
NR1H2	NR1H2 & NR1H3 regulate gene expression linked to triglyceride lipolysis in adipose	https://reactome.org/content/detail/R-HSA-9031528	No
RXRA	NR1H2 & NR1H3 regulate gene expression linked to triglyceride lipolysis in adipose	https://reactome.org/content/detail/R-HSA-9031528	Yes
RXRB	NR1H2 & NR1H3 regulate gene expression linked to triglyceride lipolysis in adipose	https://reactome.org/content/detail/R-HSA-9031528	Yes
NR1H2	NR1H2 & NR1H3 regulate gene expression to control bile acid homeostasis	https://reactome.org/content/detail/R-HSA-9623433	No
RXRA	NR1H2 & NR1H3 regulate gene expression to control bile acid homeostasis	https://reactome.org/content/detail/R-HSA-9623433	Yes
RXRB	NR1H2 & NR1H3 regulate gene expression to control bile acid homeostasis	https://reactome.org/content/detail/R-HSA-9623433	Yes
NR1H2	NR1H2 & NR1H3 regulate gene expression to limit cholesterol uptake	https://reactome.org/content/detail/R-HSA-9031525	No
RXRA	NR1H2 & NR1H3 regulate gene expression to limit cholesterol uptake	https://reactome.org/content/detail/R-HSA-9031525	Yes
RXRB	NR1H2 & NR1H3 regulate gene expression to limit cholesterol uptake	https://reactome.org/content/detail/R-HSA-9031525	Yes
ABCA1	NR1H3 & NR1H2 regulate gene expression linked to cholesterol transport and efflux	https://reactome.org/content/detail/R-HSA-9029569	No
EP300	NR1H3 & NR1H2 regulate gene expression linked to cholesterol transport and efflux	https://reactome.org/content/detail/R-HSA-9029569	No
HDAC3	NR1H3 & NR1H2 regulate gene expression linked to cholesterol transport and efflux	https://reactome.org/content/detail/R-HSA-9029569	No
KDM1A	NR1H3 & NR1H2 regulate gene expression linked to cholesterol transport and efflux	https://reactome.org/content/detail/R-HSA-9029569	No
NR1H2	NR1H3 & NR1H2 regulate gene expression linked to cholesterol transport and efflux	https://reactome.org/content/detail/R-HSA-9029569	No
RXRA	NR1H3 & NR1H2 regulate gene expression linked to cholesterol transport and efflux	https://reactome.org/content/detail/R-HSA-9029569	Yes
RXRB	NR1H3 & NR1H2 regulate gene expression linked to cholesterol transport and efflux	https://reactome.org/content/detail/R-HSA-9029569	Yes
AR	Nuclear Receptor transcription pathway	https://reactome.org/content/detail/R-HSA-383280	No
ESR1	Nuclear Receptor transcription pathway	https://reactome.org/content/detail/R-HSA-383280	Yes
ESR2	Nuclear Receptor transcription pathway	https://reactome.org/content/detail/R-HSA-383280	Yes
ESRRA	Nuclear Receptor transcription pathway	https://reactome.org/content/detail/R-HSA-383280	No
ESRRB	Nuclear Receptor transcription pathway	https://reactome.org/content/detail/R-HSA-383280	No
ESRRG	Nuclear Receptor transcription pathway	https://reactome.org/content/detail/R-HSA-383280	No
HNF4A	Nuclear Receptor transcription pathway	https://reactome.org/content/detail/R-HSA-383280	No
HNF4G	Nuclear Receptor transcription pathway	https://reactome.org/content/detail/R-HSA-383280	No
NR0B1	Nuclear Receptor transcription pathway	https://reactome.org/content/detail/R-HSA-383280	No
NR0B2	Nuclear Receptor transcription pathway	https://reactome.org/content/detail/R-HSA-383280	No
NR1D1	Nuclear Receptor transcription pathway	https://reactome.org/content/detail/R-HSA-383280	No
NR1H2	Nuclear Receptor transcription pathway	https://reactome.org/content/detail/R-HSA-383280	No
NR1H4	Nuclear Receptor transcription pathway	https://reactome.org/content/detail/R-HSA-383280	Yes
NR1I3	Nuclear Receptor transcription pathway	https://reactome.org/content/detail/R-HSA-383280	No
NR2C1	Nuclear Receptor transcription pathway	https://reactome.org/content/detail/R-HSA-383280	No
NR2E1	Nuclear Receptor transcription pathway	https://reactome.org/content/detail/R-HSA-383280	No
NR2F1	Nuclear Receptor transcription pathway	https://reactome.org/content/detail/R-HSA-383280	No
NR3C1	Nuclear Receptor transcription pathway	https://reactome.org/content/detail/R-HSA-383280	Yes
NR3C2	Nuclear Receptor transcription pathway	https://reactome.org/content/detail/R-HSA-383280	Yes
NR4A1	Nuclear Receptor transcription pathway	https://reactome.org/content/detail/R-HSA-383280	No
NR4A2	Nuclear Receptor transcription pathway	https://reactome.org/content/detail/R-HSA-383280	No
NR4A3	Nuclear Receptor transcription pathway	https://reactome.org/content/detail/R-HSA-383280	No
PGR	Nuclear Receptor transcription pathway	https://reactome.org/content/detail/R-HSA-383280	No
PPARA	Nuclear Receptor transcription pathway	https://reactome.org/content/detail/R-HSA-383280	Yes
PPARD	Nuclear Receptor transcription pathway	https://reactome.org/content/detail/R-HSA-383280	No
PPARG	Nuclear Receptor transcription pathway	https://reactome.org/content/detail/R-HSA-383280	Yes
RARA	Nuclear Receptor transcription pathway	https://reactome.org/content/detail/R-HSA-383280	No
RARB	Nuclear Receptor transcription pathway	https://reactome.org/content/detail/R-HSA-383280	No
RARG	Nuclear Receptor transcription pathway	https://reactome.org/content/detail/R-HSA-383280	No
RORA	Nuclear Receptor transcription pathway	https://reactome.org/content/detail/R-HSA-383280	No
RORB	Nuclear Receptor transcription pathway	https://reactome.org/content/detail/R-HSA-383280	No
RORC	Nuclear Receptor transcription pathway	https://reactome.org/content/detail/R-HSA-383280	No
RXRA	Nuclear Receptor transcription pathway	https://reactome.org/content/detail/R-HSA-383280	Yes
RXRB	Nuclear Receptor transcription pathway	https://reactome.org/content/detail/R-HSA-383280	Yes
RXRG	Nuclear Receptor transcription pathway	https://reactome.org/content/detail/R-HSA-383280	Yes
THRB	Nuclear Receptor transcription pathway	https://reactome.org/content/detail/R-HSA-383280	No
VDR	Nuclear Receptor transcription pathway	https://reactome.org/content/detail/R-HSA-383280	Yes
ADAM17	Nuclear signaling by ERBB4	https://reactome.org/content/detail/R-HSA-1251985	No
ERBB4	Nuclear signaling by ERBB4	https://reactome.org/content/detail/R-HSA-1251985	No
ESR1	Nuclear signaling by ERBB4	https://reactome.org/content/detail/R-HSA-1251985	Yes
PGR	Nuclear signaling by ERBB4	https://reactome.org/content/detail/R-HSA-1251985	No
PSEN1	Nuclear signaling by ERBB4	https://reactome.org/content/detail/R-HSA-1251985	No
PSEN2	Nuclear signaling by ERBB4	https://reactome.org/content/detail/R-HSA-1251985	No
PSENEN	Nuclear signaling by ERBB4	https://reactome.org/content/detail/R-HSA-1251985	No
S100B	Nuclear signaling by ERBB4	https://reactome.org/content/detail/R-HSA-1251985	No
SRC	Nuclear signaling by ERBB4	https://reactome.org/content/detail/R-HSA-1251985	No
STAT5A	Nuclear signaling by ERBB4	https://reactome.org/content/detail/R-HSA-1251985	No
OPRM1	Opioid Signalling	https://reactome.org/content/detail/R-HSA-111885	Yes
CASP3	Other interleukin signaling	https://reactome.org/content/detail/R-HSA-449836	No
CSF1R	Other interleukin signaling	https://reactome.org/content/detail/R-HSA-449836	No
PTPRZ1	Other interleukin signaling	https://reactome.org/content/detail/R-HSA-449836	No
CDK1	Ovarian tumor domain proteases	https://reactome.org/content/detail/R-HSA-5689896	No
ESR1	Ovarian tumor domain proteases	https://reactome.org/content/detail/R-HSA-5689896	Yes
IKBKG	Ovarian tumor domain proteases	https://reactome.org/content/detail/R-HSA-5689896	No
NOD2	Ovarian tumor domain proteases	https://reactome.org/content/detail/R-HSA-5689896	No
RIPK1	Ovarian tumor domain proteases	https://reactome.org/content/detail/R-HSA-5689896	No
RIPK2	Ovarian tumor domain proteases	https://reactome.org/content/detail/R-HSA-5689896	No
TP53	Ovarian tumor domain proteases	https://reactome.org/content/detail/R-HSA-5689896	No
VCP	Ovarian tumor domain proteases	https://reactome.org/content/detail/R-HSA-5689896	No
ARAF	Paradoxical activation of RAF signaling by kinase inactive BRAF	https://reactome.org/content/detail/R-HSA-6802955	No
BRAF	Paradoxical activation of RAF signaling by kinase inactive BRAF	https://reactome.org/content/detail/R-HSA-6802955	No
CAMK2A	Paradoxical activation of RAF signaling by kinase inactive BRAF	https://reactome.org/content/detail/R-HSA-6802955	No
CAMK2D	Paradoxical activation of RAF signaling by kinase inactive BRAF	https://reactome.org/content/detail/R-HSA-6802955	No
CSK	Paradoxical activation of RAF signaling by kinase inactive BRAF	https://reactome.org/content/detail/R-HSA-6802955	No
HRAS	Paradoxical activation of RAF signaling by kinase inactive BRAF	https://reactome.org/content/detail/R-HSA-6802955	No
ITGA2B	Paradoxical activation of RAF signaling by kinase inactive BRAF	https://reactome.org/content/detail/R-HSA-6802955	No
JAK2	Paradoxical activation of RAF signaling by kinase inactive BRAF	https://reactome.org/content/detail/R-HSA-6802955	No
MAP2K2	Paradoxical activation of RAF signaling by kinase inactive BRAF	https://reactome.org/content/detail/R-HSA-6802955	No
MAP3K11	Paradoxical activation of RAF signaling by kinase inactive BRAF	https://reactome.org/content/detail/R-HSA-6802955	Yes
MAPK1	Paradoxical activation of RAF signaling by kinase inactive BRAF	https://reactome.org/content/detail/R-HSA-6802955	No
MAPK3	Paradoxical activation of RAF signaling by kinase inactive BRAF	https://reactome.org/content/detail/R-HSA-6802955	No
SRC	Paradoxical activation of RAF signaling by kinase inactive BRAF	https://reactome.org/content/detail/R-HSA-6802955	No
AKT2	PDE3B signalling	https://reactome.org/content/detail/R-HSA-165160	No
PDE3B	PDE3B signalling	https://reactome.org/content/detail/R-HSA-165160	Yes
AGTR1	Peptide ligand-binding receptors	https://reactome.org/content/detail/R-HSA-375276	No
AGTR2	Peptide ligand-binding receptors	https://reactome.org/content/detail/R-HSA-375276	No
APLNR	Peptide ligand-binding receptors	https://reactome.org/content/detail/R-HSA-375276	No
C3AR1	Peptide ligand-binding receptors	https://reactome.org/content/detail/R-HSA-375276	No
CCKAR	Peptide ligand-binding receptors	https://reactome.org/content/detail/R-HSA-375276	No
CCKBR	Peptide ligand-binding receptors	https://reactome.org/content/detail/R-HSA-375276	No
CXCL8	Peptide ligand-binding receptors	https://reactome.org/content/detail/R-HSA-375276	No
ECE1	Peptide ligand-binding receptors	https://reactome.org/content/detail/R-HSA-375276	No
F2R	Peptide ligand-binding receptors	https://reactome.org/content/detail/R-HSA-375276	No
F2RL1	Peptide ligand-binding receptors	https://reactome.org/content/detail/R-HSA-375276	No
F2RL3	Peptide ligand-binding receptors	https://reactome.org/content/detail/R-HSA-375276	No
GHSR	Peptide ligand-binding receptors	https://reactome.org/content/detail/R-HSA-375276	No
GPER1	Peptide ligand-binding receptors	https://reactome.org/content/detail/R-HSA-375276	No
GPR37	Peptide ligand-binding receptors	https://reactome.org/content/detail/R-HSA-375276	No
GPR37L1	Peptide ligand-binding receptors	https://reactome.org/content/detail/R-HSA-375276	No
MC1R	Peptide ligand-binding receptors	https://reactome.org/content/detail/R-HSA-375276	No
MC4R	Peptide ligand-binding receptors	https://reactome.org/content/detail/R-HSA-375276	No
NPSR1	Peptide ligand-binding receptors	https://reactome.org/content/detail/R-HSA-375276	No
NPY2R	Peptide ligand-binding receptors	https://reactome.org/content/detail/R-HSA-375276	No
NPY5R	Peptide ligand-binding receptors	https://reactome.org/content/detail/R-HSA-375276	No
NTSR1	Peptide ligand-binding receptors	https://reactome.org/content/detail/R-HSA-375276	No
OPRD1	Peptide ligand-binding receptors	https://reactome.org/content/detail/R-HSA-375276	Yes
OPRK1	Peptide ligand-binding receptors	https://reactome.org/content/detail/R-HSA-375276	Yes
OPRL1	Peptide ligand-binding receptors	https://reactome.org/content/detail/R-HSA-375276	Yes
OPRM1	Peptide ligand-binding receptors	https://reactome.org/content/detail/R-HSA-375276	Yes
SSTR1	Peptide ligand-binding receptors	https://reactome.org/content/detail/R-HSA-375276	No
SSTR5	Peptide ligand-binding receptors	https://reactome.org/content/detail/R-HSA-375276	No
CACNA1C	Phase 0 - rapid depolarisation	https://reactome.org/content/detail/R-HSA-5576892	Yes
CACNA2D2	Phase 0 - rapid depolarisation	https://reactome.org/content/detail/R-HSA-5576892	No
CACNB1	Phase 0 - rapid depolarisation	https://reactome.org/content/detail/R-HSA-5576892	No
CACNB2	Phase 0 - rapid depolarisation	https://reactome.org/content/detail/R-HSA-5576892	No
CACNG8	Phase 0 - rapid depolarisation	https://reactome.org/content/detail/R-HSA-5576892	No
CAMK2A	Phase 0 - rapid depolarisation	https://reactome.org/content/detail/R-HSA-5576892	No
CAMK2D	Phase 0 - rapid depolarisation	https://reactome.org/content/detail/R-HSA-5576892	No
SCN10A	Phase 0 - rapid depolarisation	https://reactome.org/content/detail/R-HSA-5576892	Yes
SCN11A	Phase 0 - rapid depolarisation	https://reactome.org/content/detail/R-HSA-5576892	Yes
SCN1A	Phase 0 - rapid depolarisation	https://reactome.org/content/detail/R-HSA-5576892	Yes
SCN2A	Phase 0 - rapid depolarisation	https://reactome.org/content/detail/R-HSA-5576892	Yes
SCN3A	Phase 0 - rapid depolarisation	https://reactome.org/content/detail/R-HSA-5576892	Yes
SCN4A	Phase 0 - rapid depolarisation	https://reactome.org/content/detail/R-HSA-5576892	Yes
SCN5A	Phase 0 - rapid depolarisation	https://reactome.org/content/detail/R-HSA-5576892	Yes
SCN7A	Phase 0 - rapid depolarisation	https://reactome.org/content/detail/R-HSA-5576892	Yes
SCN8A	Phase 0 - rapid depolarisation	https://reactome.org/content/detail/R-HSA-5576892	Yes
SCN9A	Phase 0 - rapid depolarisation	https://reactome.org/content/detail/R-HSA-5576892	Yes
CACNA1C	Phase 2 - plateau phase	https://reactome.org/content/detail/R-HSA-5576893	Yes
CACNA2D2	Phase 2 - plateau phase	https://reactome.org/content/detail/R-HSA-5576893	No
CACNB1	Phase 2 - plateau phase	https://reactome.org/content/detail/R-HSA-5576893	No
CACNB2	Phase 2 - plateau phase	https://reactome.org/content/detail/R-HSA-5576893	No
CACNG8	Phase 2 - plateau phase	https://reactome.org/content/detail/R-HSA-5576893	No
KCNE1	Phase 2 - plateau phase	https://reactome.org/content/detail/R-HSA-5576893	No
KCNQ1	Phase 2 - plateau phase	https://reactome.org/content/detail/R-HSA-5576893	No
AKT1	PI5P, PP2A and IER3 Regulate PI3K/AKT Signaling	https://reactome.org/content/detail/R-HSA-6811558	No
AREG	PI5P, PP2A and IER3 Regulate PI3K/AKT Signaling	https://reactome.org/content/detail/R-HSA-6811558	No
EGFR	PI5P, PP2A and IER3 Regulate PI3K/AKT Signaling	https://reactome.org/content/detail/R-HSA-6811558	No
ERBB2	PI5P, PP2A and IER3 Regulate PI3K/AKT Signaling	https://reactome.org/content/detail/R-HSA-6811558	No
ERBB4	PI5P, PP2A and IER3 Regulate PI3K/AKT Signaling	https://reactome.org/content/detail/R-HSA-6811558	No
ESR1	PI5P, PP2A and IER3 Regulate PI3K/AKT Signaling	https://reactome.org/content/detail/R-HSA-6811558	Yes
ESR2	PI5P, PP2A and IER3 Regulate PI3K/AKT Signaling	https://reactome.org/content/detail/R-HSA-6811558	Yes
FGF1	PI5P, PP2A and IER3 Regulate PI3K/AKT Signaling	https://reactome.org/content/detail/R-HSA-6811558	No
FGF18	PI5P, PP2A and IER3 Regulate PI3K/AKT Signaling	https://reactome.org/content/detail/R-HSA-6811558	No
FGF2	PI5P, PP2A and IER3 Regulate PI3K/AKT Signaling	https://reactome.org/content/detail/R-HSA-6811558	No
FGF4	PI5P, PP2A and IER3 Regulate PI3K/AKT Signaling	https://reactome.org/content/detail/R-HSA-6811558	No
FGFR1	PI5P, PP2A and IER3 Regulate PI3K/AKT Signaling	https://reactome.org/content/detail/R-HSA-6811558	No
FGFR3	PI5P, PP2A and IER3 Regulate PI3K/AKT Signaling	https://reactome.org/content/detail/R-HSA-6811558	No
FYN	PI5P, PP2A and IER3 Regulate PI3K/AKT Signaling	https://reactome.org/content/detail/R-HSA-6811558	No
HGF	PI5P, PP2A and IER3 Regulate PI3K/AKT Signaling	https://reactome.org/content/detail/R-HSA-6811558	No
INSR	PI5P, PP2A and IER3 Regulate PI3K/AKT Signaling	https://reactome.org/content/detail/R-HSA-6811558	Yes
KIT	PI5P, PP2A and IER3 Regulate PI3K/AKT Signaling	https://reactome.org/content/detail/R-HSA-6811558	No
LCK	PI5P, PP2A and IER3 Regulate PI3K/AKT Signaling	https://reactome.org/content/detail/R-HSA-6811558	No
MAPK1	PI5P, PP2A and IER3 Regulate PI3K/AKT Signaling	https://reactome.org/content/detail/R-HSA-6811558	No
MAPK3	PI5P, PP2A and IER3 Regulate PI3K/AKT Signaling	https://reactome.org/content/detail/R-HSA-6811558	No
MET	PI5P, PP2A and IER3 Regulate PI3K/AKT Signaling	https://reactome.org/content/detail/R-HSA-6811558	No
NTRK2	PI5P, PP2A and IER3 Regulate PI3K/AKT Signaling	https://reactome.org/content/detail/R-HSA-6811558	No
NTRK3	PI5P, PP2A and IER3 Regulate PI3K/AKT Signaling	https://reactome.org/content/detail/R-HSA-6811558	No
PDGFRA	PI5P, PP2A and IER3 Regulate PI3K/AKT Signaling	https://reactome.org/content/detail/R-HSA-6811558	No
PDGFRB	PI5P, PP2A and IER3 Regulate PI3K/AKT Signaling	https://reactome.org/content/detail/R-HSA-6811558	No
PIK3CB	PI5P, PP2A and IER3 Regulate PI3K/AKT Signaling	https://reactome.org/content/detail/R-HSA-6811558	No
PIK3R1	PI5P, PP2A and IER3 Regulate PI3K/AKT Signaling	https://reactome.org/content/detail/R-HSA-6811558	No
PIP5K1A	PI5P, PP2A and IER3 Regulate PI3K/AKT Signaling	https://reactome.org/content/detail/R-HSA-6811558	No
PTPN11	PI5P, PP2A and IER3 Regulate PI3K/AKT Signaling	https://reactome.org/content/detail/R-HSA-6811558	No
SRC	PI5P, PP2A and IER3 Regulate PI3K/AKT Signaling	https://reactome.org/content/detail/R-HSA-6811558	No
AKT1	PIP3 activates AKT signaling	https://reactome.org/content/detail/R-HSA-1257604	No
AKT2	PIP3 activates AKT signaling	https://reactome.org/content/detail/R-HSA-1257604	No
AKT3	PIP3 activates AKT signaling	https://reactome.org/content/detail/R-HSA-1257604	No
AREG	PIP3 activates AKT signaling	https://reactome.org/content/detail/R-HSA-1257604	No
EGFR	PIP3 activates AKT signaling	https://reactome.org/content/detail/R-HSA-1257604	No
ERBB2	PIP3 activates AKT signaling	https://reactome.org/content/detail/R-HSA-1257604	No
ERBB4	PIP3 activates AKT signaling	https://reactome.org/content/detail/R-HSA-1257604	No
ESR1	PIP3 activates AKT signaling	https://reactome.org/content/detail/R-HSA-1257604	Yes
ESR2	PIP3 activates AKT signaling	https://reactome.org/content/detail/R-HSA-1257604	Yes
FGF1	PIP3 activates AKT signaling	https://reactome.org/content/detail/R-HSA-1257604	No
FGF18	PIP3 activates AKT signaling	https://reactome.org/content/detail/R-HSA-1257604	No
FGF2	PIP3 activates AKT signaling	https://reactome.org/content/detail/R-HSA-1257604	No
FGF4	PIP3 activates AKT signaling	https://reactome.org/content/detail/R-HSA-1257604	No
FGFR1	PIP3 activates AKT signaling	https://reactome.org/content/detail/R-HSA-1257604	No
FGFR3	PIP3 activates AKT signaling	https://reactome.org/content/detail/R-HSA-1257604	No
FYN	PIP3 activates AKT signaling	https://reactome.org/content/detail/R-HSA-1257604	No
HGF	PIP3 activates AKT signaling	https://reactome.org/content/detail/R-HSA-1257604	No
KIT	PIP3 activates AKT signaling	https://reactome.org/content/detail/R-HSA-1257604	No
LCK	PIP3 activates AKT signaling	https://reactome.org/content/detail/R-HSA-1257604	No
MET	PIP3 activates AKT signaling	https://reactome.org/content/detail/R-HSA-1257604	No
MTOR	PIP3 activates AKT signaling	https://reactome.org/content/detail/R-HSA-1257604	No
NTRK2	PIP3 activates AKT signaling	https://reactome.org/content/detail/R-HSA-1257604	No
NTRK3	PIP3 activates AKT signaling	https://reactome.org/content/detail/R-HSA-1257604	No
PDGFRA	PIP3 activates AKT signaling	https://reactome.org/content/detail/R-HSA-1257604	No
PDGFRB	PIP3 activates AKT signaling	https://reactome.org/content/detail/R-HSA-1257604	No
PIK3CB	PIP3 activates AKT signaling	https://reactome.org/content/detail/R-HSA-1257604	No
PIK3R1	PIP3 activates AKT signaling	https://reactome.org/content/detail/R-HSA-1257604	No
PTPN11	PIP3 activates AKT signaling	https://reactome.org/content/detail/R-HSA-1257604	No
SGK1	PIP3 activates AKT signaling	https://reactome.org/content/detail/R-HSA-1257604	No
SRC	PIP3 activates AKT signaling	https://reactome.org/content/detail/R-HSA-1257604	No
TRIB3	PIP3 activates AKT signaling	https://reactome.org/content/detail/R-HSA-1257604	No
CDK1	PKR-mediated signaling	https://reactome.org/content/detail/R-HSA-9833482	No
EIF2AK2	PKR-mediated signaling	https://reactome.org/content/detail/R-HSA-9833482	No
HSPA1A	PKR-mediated signaling	https://reactome.org/content/detail/R-HSA-9833482	No
HSPA1B	PKR-mediated signaling	https://reactome.org/content/detail/R-HSA-9833482	No
IKBKB	PKR-mediated signaling	https://reactome.org/content/detail/R-HSA-9833482	No
IKBKG	PKR-mediated signaling	https://reactome.org/content/detail/R-HSA-9833482	No
MAP2K6	PKR-mediated signaling	https://reactome.org/content/detail/R-HSA-9833482	No
NPM1	PKR-mediated signaling	https://reactome.org/content/detail/R-HSA-9833482	No
SNCA	PKR-mediated signaling	https://reactome.org/content/detail/R-HSA-9833482	Yes
SPHK1	PKR-mediated signaling	https://reactome.org/content/detail/R-HSA-9833482	No
STAT1	PKR-mediated signaling	https://reactome.org/content/detail/R-HSA-9833482	No
STAT3	PKR-mediated signaling	https://reactome.org/content/detail/R-HSA-9833482	No
TP53	PKR-mediated signaling	https://reactome.org/content/detail/R-HSA-9833482	No
TUBA1B	PKR-mediated signaling	https://reactome.org/content/detail/R-HSA-9833482	No
TUBA1C	PKR-mediated signaling	https://reactome.org/content/detail/R-HSA-9833482	No
TUBA4A	PKR-mediated signaling	https://reactome.org/content/detail/R-HSA-9833482	No
TUBB2A	PKR-mediated signaling	https://reactome.org/content/detail/R-HSA-9833482	No
TUBB3	PKR-mediated signaling	https://reactome.org/content/detail/R-HSA-9833482	No
TUBB4A	PKR-mediated signaling	https://reactome.org/content/detail/R-HSA-9833482	No
TUBB4B	PKR-mediated signaling	https://reactome.org/content/detail/R-HSA-9833482	No
ACE2	Potential therapeutics for SARS	https://reactome.org/content/detail/R-HSA-9679191	No
ATP1A1	Potential therapeutics for SARS	https://reactome.org/content/detail/R-HSA-9679191	No
ATP1A3	Potential therapeutics for SARS	https://reactome.org/content/detail/R-HSA-9679191	No
BRD4	Potential therapeutics for SARS	https://reactome.org/content/detail/R-HSA-9679191	No
BTK	Potential therapeutics for SARS	https://reactome.org/content/detail/R-HSA-9679191	No
COMT	Potential therapeutics for SARS	https://reactome.org/content/detail/R-HSA-9679191	Yes
CYSLTR1	Potential therapeutics for SARS	https://reactome.org/content/detail/R-HSA-9679191	Yes
FKBP1A	Potential therapeutics for SARS	https://reactome.org/content/detail/R-HSA-9679191	Yes
FKBP4	Potential therapeutics for SARS	https://reactome.org/content/detail/R-HSA-9679191	No
HDAC1	Potential therapeutics for SARS	https://reactome.org/content/detail/R-HSA-9679191	No
HDAC2	Potential therapeutics for SARS	https://reactome.org/content/detail/R-HSA-9679191	No
HSP90AA1	Potential therapeutics for SARS	https://reactome.org/content/detail/R-HSA-9679191	No
HSP90AB1	Potential therapeutics for SARS	https://reactome.org/content/detail/R-HSA-9679191	No
IMPDH2	Potential therapeutics for SARS	https://reactome.org/content/detail/R-HSA-9679191	No
ITGB1	Potential therapeutics for SARS	https://reactome.org/content/detail/R-HSA-9679191	No
JAK2	Potential therapeutics for SARS	https://reactome.org/content/detail/R-HSA-9679191	No
KDM1A	Potential therapeutics for SARS	https://reactome.org/content/detail/R-HSA-9679191	No
KEAP1	Potential therapeutics for SARS	https://reactome.org/content/detail/R-HSA-9679191	No
NR3C1	Potential therapeutics for SARS	https://reactome.org/content/detail/R-HSA-9679191	Yes
RIPK1	Potential therapeutics for SARS	https://reactome.org/content/detail/R-HSA-9679191	No
ROCK1	Potential therapeutics for SARS	https://reactome.org/content/detail/R-HSA-9679191	Yes
ROCK2	Potential therapeutics for SARS	https://reactome.org/content/detail/R-HSA-9679191	Yes
S1PR1	Potential therapeutics for SARS	https://reactome.org/content/detail/R-HSA-9679191	No
SIGMAR1	Potential therapeutics for SARS	https://reactome.org/content/detail/R-HSA-9679191	Yes
SYK	Potential therapeutics for SARS	https://reactome.org/content/detail/R-HSA-9679191	No
TBK1	Potential therapeutics for SARS	https://reactome.org/content/detail/R-HSA-9679191	No
TLR7	Potential therapeutics for SARS	https://reactome.org/content/detail/R-HSA-9679191	No
TLR9	Potential therapeutics for SARS	https://reactome.org/content/detail/R-HSA-9679191	No
TUBB	Potential therapeutics for SARS	https://reactome.org/content/detail/R-HSA-9679191	No
ABCA1	PPARA activates gene expression	https://reactome.org/content/detail/R-HSA-1989781	No
AHR	PPARA activates gene expression	https://reactome.org/content/detail/R-HSA-1989781	No
CDK8	PPARA activates gene expression	https://reactome.org/content/detail/R-HSA-1989781	No
CPT1A	PPARA activates gene expression	https://reactome.org/content/detail/R-HSA-1989781	No
CPT2	PPARA activates gene expression	https://reactome.org/content/detail/R-HSA-1989781	No
CYP1A1	PPARA activates gene expression	https://reactome.org/content/detail/R-HSA-1989781	No
EP300	PPARA activates gene expression	https://reactome.org/content/detail/R-HSA-1989781	No
ESRRA	PPARA activates gene expression	https://reactome.org/content/detail/R-HSA-1989781	No
FDFT1	PPARA activates gene expression	https://reactome.org/content/detail/R-HSA-1989781	No
HDAC3	PPARA activates gene expression	https://reactome.org/content/detail/R-HSA-1989781	No
NR1D1	PPARA activates gene expression	https://reactome.org/content/detail/R-HSA-1989781	No
NR1H2	PPARA activates gene expression	https://reactome.org/content/detail/R-HSA-1989781	No
NR1H4	PPARA activates gene expression	https://reactome.org/content/detail/R-HSA-1989781	Yes
PPARA	PPARA activates gene expression	https://reactome.org/content/detail/R-HSA-1989781	Yes
PPARG	PPARA activates gene expression	https://reactome.org/content/detail/R-HSA-1989781	Yes
RORA	PPARA activates gene expression	https://reactome.org/content/detail/R-HSA-1989781	No
RXRA	PPARA activates gene expression	https://reactome.org/content/detail/R-HSA-1989781	Yes
RXRB	PPARA activates gene expression	https://reactome.org/content/detail/R-HSA-1989781	Yes
SREBF2	PPARA activates gene expression	https://reactome.org/content/detail/R-HSA-1989781	No
TRIB3	PPARA activates gene expression	https://reactome.org/content/detail/R-HSA-1989781	No
TXNRD1	PPARA activates gene expression	https://reactome.org/content/detail/R-HSA-1989781	No
HMGCR	PPARA activates gene expression. [P04035-1	https://reactome.org/content/detail/R-HSA-1989781	Yes
CACNA1A	Presynaptic depolarization and calcium channel opening	https://reactome.org/content/detail/R-HSA-112308	No
CACNA1B	Presynaptic depolarization and calcium channel opening	https://reactome.org/content/detail/R-HSA-112308	Yes
CACNA1E	Presynaptic depolarization and calcium channel opening	https://reactome.org/content/detail/R-HSA-112308	No
CACNA2D2	Presynaptic depolarization and calcium channel opening	https://reactome.org/content/detail/R-HSA-112308	No
CACNB1	Presynaptic depolarization and calcium channel opening	https://reactome.org/content/detail/R-HSA-112308	No
CACNB2	Presynaptic depolarization and calcium channel opening	https://reactome.org/content/detail/R-HSA-112308	No
CACNB4	Presynaptic depolarization and calcium channel opening	https://reactome.org/content/detail/R-HSA-112308	No
GRIK3	Presynaptic function of Kainate receptors	https://reactome.org/content/detail/R-HSA-500657	Yes
HIF1A	PTK6 Expression	https://reactome.org/content/detail/R-HSA-8849473	No
NR3C1	PTK6 Expression	https://reactome.org/content/detail/R-HSA-8849473	Yes
ABL2	RAC1 GTPase cycle	https://reactome.org/content/detail/R-HSA-9013149	No
BCR	RAC1 GTPase cycle	https://reactome.org/content/detail/R-HSA-9013149	Yes
CDC42	RAC1 GTPase cycle	https://reactome.org/content/detail/R-HSA-9013149	No
CYBB	RAC1 GTPase cycle	https://reactome.org/content/detail/R-HSA-9013149	No
ITGB1	RAC1 GTPase cycle	https://reactome.org/content/detail/R-HSA-9013149	No
KALRN	RAC1 GTPase cycle	https://reactome.org/content/detail/R-HSA-9013149	No
NISCH	RAC1 GTPase cycle	https://reactome.org/content/detail/R-HSA-9013149	No
NOX1	RAC1 GTPase cycle	https://reactome.org/content/detail/R-HSA-9013149	No
PAK1	RAC1 GTPase cycle	https://reactome.org/content/detail/R-HSA-9013149	No
PAK4	RAC1 GTPase cycle	https://reactome.org/content/detail/R-HSA-9013149	No
PAK6	RAC1 GTPase cycle	https://reactome.org/content/detail/R-HSA-9013149	No
PIK3R1	RAC1 GTPase cycle	https://reactome.org/content/detail/R-HSA-9013149	No
PKN1	RAC1 GTPase cycle	https://reactome.org/content/detail/R-HSA-9013149	No
PLD1	RAC1 GTPase cycle	https://reactome.org/content/detail/R-HSA-9013149	No
PLD2	RAC1 GTPase cycle	https://reactome.org/content/detail/R-HSA-9013149	No
BCR	RAC2 GTPase cycle	https://reactome.org/content/detail/R-HSA-9013404	Yes
CDC42	RAC2 GTPase cycle	https://reactome.org/content/detail/R-HSA-9013404	No
CYBB	RAC2 GTPase cycle	https://reactome.org/content/detail/R-HSA-9013404	No
ITGB1	RAC2 GTPase cycle	https://reactome.org/content/detail/R-HSA-9013404	No
PAK1	RAC2 GTPase cycle	https://reactome.org/content/detail/R-HSA-9013404	No
PAK4	RAC2 GTPase cycle	https://reactome.org/content/detail/R-HSA-9013404	No
PIK3R1	RAC2 GTPase cycle	https://reactome.org/content/detail/R-HSA-9013404	No
PLD2	RAC2 GTPase cycle	https://reactome.org/content/detail/R-HSA-9013404	No
ABL2	RAC3 GTPase cycle	https://reactome.org/content/detail/R-HSA-9013423	No
BCR	RAC3 GTPase cycle	https://reactome.org/content/detail/R-HSA-9013423	Yes
CDC42	RAC3 GTPase cycle	https://reactome.org/content/detail/R-HSA-9013423	No
CYBB	RAC3 GTPase cycle	https://reactome.org/content/detail/R-HSA-9013423	No
ITGB1	RAC3 GTPase cycle	https://reactome.org/content/detail/R-HSA-9013423	No
NOX1	RAC3 GTPase cycle	https://reactome.org/content/detail/R-HSA-9013423	No
PAK1	RAC3 GTPase cycle	https://reactome.org/content/detail/R-HSA-9013423	No
PAK4	RAC3 GTPase cycle	https://reactome.org/content/detail/R-HSA-9013423	No
PIK3R1	RAC3 GTPase cycle	https://reactome.org/content/detail/R-HSA-9013423	No
ARAF	RAF activation	https://reactome.org/content/detail/R-HSA-5673000	No
BRAF	RAF activation	https://reactome.org/content/detail/R-HSA-5673000	No
CAMK2A	RAF activation	https://reactome.org/content/detail/R-HSA-5673000	No
CAMK2D	RAF activation	https://reactome.org/content/detail/R-HSA-5673000	No
HRAS	RAF activation	https://reactome.org/content/detail/R-HSA-5673000	No
JAK2	RAF activation	https://reactome.org/content/detail/R-HSA-5673000	No
MAP2K2	RAF activation	https://reactome.org/content/detail/R-HSA-5673000	No
MAP3K11	RAF activation	https://reactome.org/content/detail/R-HSA-5673000	Yes
SRC	RAF activation	https://reactome.org/content/detail/R-HSA-5673000	No
AREG	RAF/MAP kinase cascade	https://reactome.org/content/detail/R-HSA-5673001	No
CAMK2A	RAF/MAP kinase cascade	https://reactome.org/content/detail/R-HSA-5673001	No
CAMK2D	RAF/MAP kinase cascade	https://reactome.org/content/detail/R-HSA-5673001	No
EGFR	RAF/MAP kinase cascade	https://reactome.org/content/detail/R-HSA-5673001	No
ERBB2	RAF/MAP kinase cascade	https://reactome.org/content/detail/R-HSA-5673001	No
ERBB4	RAF/MAP kinase cascade	https://reactome.org/content/detail/R-HSA-5673001	No
FGF1	RAF/MAP kinase cascade	https://reactome.org/content/detail/R-HSA-5673001	No
FGF18	RAF/MAP kinase cascade	https://reactome.org/content/detail/R-HSA-5673001	No
FGF2	RAF/MAP kinase cascade	https://reactome.org/content/detail/R-HSA-5673001	No
FGF4	RAF/MAP kinase cascade	https://reactome.org/content/detail/R-HSA-5673001	No
FGFR1	RAF/MAP kinase cascade	https://reactome.org/content/detail/R-HSA-5673001	No
FGFR3	RAF/MAP kinase cascade	https://reactome.org/content/detail/R-HSA-5673001	No
FYN	RAF/MAP kinase cascade	https://reactome.org/content/detail/R-HSA-5673001	No
GRIN1	RAF/MAP kinase cascade	https://reactome.org/content/detail/R-HSA-5673001	Yes
GRIN2B	RAF/MAP kinase cascade	https://reactome.org/content/detail/R-HSA-5673001	Yes
GRIN2D	RAF/MAP kinase cascade	https://reactome.org/content/detail/R-HSA-5673001	Yes
HGF	RAF/MAP kinase cascade	https://reactome.org/content/detail/R-HSA-5673001	No
HRAS	RAF/MAP kinase cascade	https://reactome.org/content/detail/R-HSA-5673001	No
JAK2	RAF/MAP kinase cascade	https://reactome.org/content/detail/R-HSA-5673001	No
KIT	RAF/MAP kinase cascade	https://reactome.org/content/detail/R-HSA-5673001	No
MAPK1	RAF/MAP kinase cascade	https://reactome.org/content/detail/R-HSA-5673001	No
MAPK3	RAF/MAP kinase cascade	https://reactome.org/content/detail/R-HSA-5673001	No
MET	RAF/MAP kinase cascade	https://reactome.org/content/detail/R-HSA-5673001	No
PDGFRA	RAF/MAP kinase cascade	https://reactome.org/content/detail/R-HSA-5673001	No
PDGFRB	RAF/MAP kinase cascade	https://reactome.org/content/detail/R-HSA-5673001	No
PIK3CB	RAF/MAP kinase cascade	https://reactome.org/content/detail/R-HSA-5673001	No
PIK3R1	RAF/MAP kinase cascade	https://reactome.org/content/detail/R-HSA-5673001	No
PTPRA	RAF/MAP kinase cascade	https://reactome.org/content/detail/R-HSA-5673001	No
RET	RAF/MAP kinase cascade	https://reactome.org/content/detail/R-HSA-5673001	No
CAMK2A	Ras activation upon Ca2+ influx through NMDA receptor	https://reactome.org/content/detail/R-HSA-442982	No
CAMK2D	Ras activation upon Ca2+ influx through NMDA receptor	https://reactome.org/content/detail/R-HSA-442982	No
GRIN1	Ras activation upon Ca2+ influx through NMDA receptor	https://reactome.org/content/detail/R-HSA-442982	Yes
GRIN2B	Ras activation upon Ca2+ influx through NMDA receptor	https://reactome.org/content/detail/R-HSA-442982	Yes
GRIN2D	Ras activation upon Ca2+ influx through NMDA receptor	https://reactome.org/content/detail/R-HSA-442982	Yes
HRAS	Ras activation upon Ca2+ influx through NMDA receptor	https://reactome.org/content/detail/R-HSA-442982	No
BCL2L1	RAS processing	https://reactome.org/content/detail/R-HSA-9648002	No
HRAS	RAS processing	https://reactome.org/content/detail/R-HSA-9648002	No
PDE6D	RAS processing	https://reactome.org/content/detail/R-HSA-9648002	Yes
ABL1	Recruitment and ATM-mediated phosphorylation of repair and signaling proteins at DNA double strand breaks	https://reactome.org/content/detail/R-HSA-5693565	Yes
ATM	Recruitment and ATM-mediated phosphorylation of repair and signaling proteins at DNA double strand breaks	https://reactome.org/content/detail/R-HSA-5693565	No
BRCA1	Recruitment and ATM-mediated phosphorylation of repair and signaling proteins at DNA double strand breaks	https://reactome.org/content/detail/R-HSA-5693565	No
CHEK2	Recruitment and ATM-mediated phosphorylation of repair and signaling proteins at DNA double strand breaks	https://reactome.org/content/detail/R-HSA-5693565	No
MAPK8	Recruitment and ATM-mediated phosphorylation of repair and signaling proteins at DNA double strand breaks	https://reactome.org/content/detail/R-HSA-5693565	No
TP53	Recruitment and ATM-mediated phosphorylation of repair and signaling proteins at DNA double strand breaks	https://reactome.org/content/detail/R-HSA-5693565	No
UBE2N	Recruitment and ATM-mediated phosphorylation of repair and signaling proteins at DNA double strand breaks	https://reactome.org/content/detail/R-HSA-5693565	No
ALB	Recycling of bile acids and salts	https://reactome.org/content/detail/R-HSA-159418	No
NR1H4	Recycling of bile acids and salts	https://reactome.org/content/detail/R-HSA-159418	Yes
RXRA	Recycling of bile acids and salts	https://reactome.org/content/detail/R-HSA-159418	Yes
ABL1	Regulation of actin dynamics for phagocytic cup formation	https://reactome.org/content/detail/R-HSA-2029482	Yes
BTK	Regulation of actin dynamics for phagocytic cup formation	https://reactome.org/content/detail/R-HSA-2029482	No
CDC42	Regulation of actin dynamics for phagocytic cup formation	https://reactome.org/content/detail/R-HSA-2029482	No
HSP90AA1	Regulation of actin dynamics for phagocytic cup formation	https://reactome.org/content/detail/R-HSA-2029482	No
HSP90AB1	Regulation of actin dynamics for phagocytic cup formation	https://reactome.org/content/detail/R-HSA-2029482	No
LIMK1	Regulation of actin dynamics for phagocytic cup formation	https://reactome.org/content/detail/R-HSA-2029482	No
MAPK1	Regulation of actin dynamics for phagocytic cup formation	https://reactome.org/content/detail/R-HSA-2029482	No
MAPK3	Regulation of actin dynamics for phagocytic cup formation	https://reactome.org/content/detail/R-HSA-2029482	No
PAK1	Regulation of actin dynamics for phagocytic cup formation	https://reactome.org/content/detail/R-HSA-2029482	No
SYK	Regulation of actin dynamics for phagocytic cup formation	https://reactome.org/content/detail/R-HSA-2029482	No
ATM	Regulation of HSF1-mediated heat shock response	https://reactome.org/content/detail/R-HSA-3371453	No
GSK3B	Regulation of HSF1-mediated heat shock response	https://reactome.org/content/detail/R-HSA-3371453	Yes
HSPA1A	Regulation of HSF1-mediated heat shock response	https://reactome.org/content/detail/R-HSA-3371453	No
HSPA1B	Regulation of HSF1-mediated heat shock response	https://reactome.org/content/detail/R-HSA-3371453	No
HSPA5	Regulation of HSF1-mediated heat shock response	https://reactome.org/content/detail/R-HSA-3371453	No
MAPK1	Regulation of HSF1-mediated heat shock response	https://reactome.org/content/detail/R-HSA-3371453	No
MAPK3	Regulation of HSF1-mediated heat shock response	https://reactome.org/content/detail/R-HSA-3371453	No
MAPKAPK2	Regulation of HSF1-mediated heat shock response	https://reactome.org/content/detail/R-HSA-3371453	No
SIRT1	Regulation of HSF1-mediated heat shock response	https://reactome.org/content/detail/R-HSA-3371453	No
ABCC8	Regulation of insulin secretion	https://reactome.org/content/detail/R-HSA-422356	Yes
CACNA1A	Regulation of insulin secretion	https://reactome.org/content/detail/R-HSA-422356	No
CACNA1C	Regulation of insulin secretion	https://reactome.org/content/detail/R-HSA-422356	Yes
CACNA1D	Regulation of insulin secretion	https://reactome.org/content/detail/R-HSA-422356	Yes
CACNA1E	Regulation of insulin secretion	https://reactome.org/content/detail/R-HSA-422356	No
CACNA2D2	Regulation of insulin secretion	https://reactome.org/content/detail/R-HSA-422356	No
CACNB2	Regulation of insulin secretion	https://reactome.org/content/detail/R-HSA-422356	No
KCNJ11	Regulation of insulin secretion	https://reactome.org/content/detail/R-HSA-422356	Yes
SLC2A1	Regulation of insulin secretion	https://reactome.org/content/detail/R-HSA-422356	No
ADAM10	Regulation of Insulin-like Growth Factor (IGF) transport and uptake by Insulin-like Growth Factor Binding Proteins (IGFBPs)	https://reactome.org/content/detail/R-HSA-381426	No
ALB	Regulation of Insulin-like Growth Factor (IGF) transport and uptake by Insulin-like Growth Factor Binding Proteins (IGFBPs)	https://reactome.org/content/detail/R-HSA-381426	No
APOB	Regulation of Insulin-like Growth Factor (IGF) transport and uptake by Insulin-like Growth Factor Binding Proteins (IGFBPs)	https://reactome.org/content/detail/R-HSA-381426	No
APP	Regulation of Insulin-like Growth Factor (IGF) transport and uptake by Insulin-like Growth Factor Binding Proteins (IGFBPs)	https://reactome.org/content/detail/R-HSA-381426	No
BMP4	Regulation of Insulin-like Growth Factor (IGF) transport and uptake by Insulin-like Growth Factor Binding Proteins (IGFBPs)	https://reactome.org/content/detail/R-HSA-381426	No
CTSG	Regulation of Insulin-like Growth Factor (IGF) transport and uptake by Insulin-like Growth Factor Binding Proteins (IGFBPs)	https://reactome.org/content/detail/R-HSA-381426	No
HSP90B1	Regulation of Insulin-like Growth Factor (IGF) transport and uptake by Insulin-like Growth Factor Binding Proteins (IGFBPs)	https://reactome.org/content/detail/R-HSA-381426	No
IGFBP3	Regulation of Insulin-like Growth Factor (IGF) transport and uptake by Insulin-like Growth Factor Binding Proteins (IGFBPs)	https://reactome.org/content/detail/R-HSA-381426	No
IGFBP5	Regulation of Insulin-like Growth Factor (IGF) transport and uptake by Insulin-like Growth Factor Binding Proteins (IGFBPs)	https://reactome.org/content/detail/R-HSA-381426	No
KLK3	Regulation of Insulin-like Growth Factor (IGF) transport and uptake by Insulin-like Growth Factor Binding Proteins (IGFBPs)	https://reactome.org/content/detail/R-HSA-381426	No
MBTPS1	Regulation of Insulin-like Growth Factor (IGF) transport and uptake by Insulin-like Growth Factor Binding Proteins (IGFBPs)	https://reactome.org/content/detail/R-HSA-381426	No
MMP1	Regulation of Insulin-like Growth Factor (IGF) transport and uptake by Insulin-like Growth Factor Binding Proteins (IGFBPs)	https://reactome.org/content/detail/R-HSA-381426	Yes
MMP2	Regulation of Insulin-like Growth Factor (IGF) transport and uptake by Insulin-like Growth Factor Binding Proteins (IGFBPs)	https://reactome.org/content/detail/R-HSA-381426	No
P4HB	Regulation of Insulin-like Growth Factor (IGF) transport and uptake by Insulin-like Growth Factor Binding Proteins (IGFBPs)	https://reactome.org/content/detail/R-HSA-381426	No
PLG	Regulation of Insulin-like Growth Factor (IGF) transport and uptake by Insulin-like Growth Factor Binding Proteins (IGFBPs)	https://reactome.org/content/detail/R-HSA-381426	No
HDAC3	Regulation of lipid metabolism by PPARalpha	https://reactome.org/content/detail/R-HSA-400206	No
PPARA	Regulation of lipid metabolism by PPARalpha	https://reactome.org/content/detail/R-HSA-400206	Yes
RXRA	Regulation of lipid metabolism by PPARalpha	https://reactome.org/content/detail/R-HSA-400206	Yes
NR3C1	Regulation of NPAS4 gene transcription	https://reactome.org/content/detail/R-HSA-9768777	Yes
NQO1	Regulation of ornithine decarboxylase (ODC)	https://reactome.org/content/detail/R-HSA-350562	Yes
PSMA1	Regulation of ornithine decarboxylase (ODC)	https://reactome.org/content/detail/R-HSA-350562	No
PSMA2	Regulation of ornithine decarboxylase (ODC)	https://reactome.org/content/detail/R-HSA-350562	No
PSMA3	Regulation of ornithine decarboxylase (ODC)	https://reactome.org/content/detail/R-HSA-350562	No
PSMA6	Regulation of ornithine decarboxylase (ODC)	https://reactome.org/content/detail/R-HSA-350562	No
PSMB1	Regulation of ornithine decarboxylase (ODC)	https://reactome.org/content/detail/R-HSA-350562	No
PSMB2	Regulation of ornithine decarboxylase (ODC)	https://reactome.org/content/detail/R-HSA-350562	No
PSMB7	Regulation of ornithine decarboxylase (ODC)	https://reactome.org/content/detail/R-HSA-350562	No
HDAC1	Regulation of PTEN gene transcription	https://reactome.org/content/detail/R-HSA-8943724	No
HDAC2	Regulation of PTEN gene transcription	https://reactome.org/content/detail/R-HSA-8943724	No
HDAC3	Regulation of PTEN gene transcription	https://reactome.org/content/detail/R-HSA-8943724	No
HDAC5	Regulation of PTEN gene transcription	https://reactome.org/content/detail/R-HSA-8943724	No
JUN	Regulation of PTEN gene transcription	https://reactome.org/content/detail/R-HSA-8943724	No
KDM1A	Regulation of PTEN gene transcription	https://reactome.org/content/detail/R-HSA-8943724	No
MAPK1	Regulation of PTEN gene transcription	https://reactome.org/content/detail/R-HSA-8943724	No
MAPK3	Regulation of PTEN gene transcription	https://reactome.org/content/detail/R-HSA-8943724	No
MTOR	Regulation of PTEN gene transcription	https://reactome.org/content/detail/R-HSA-8943724	No
NR2E1	Regulation of PTEN gene transcription	https://reactome.org/content/detail/R-HSA-8943724	No
PPARG	Regulation of PTEN gene transcription	https://reactome.org/content/detail/R-HSA-8943724	Yes
TP53	Regulation of PTEN gene transcription	https://reactome.org/content/detail/R-HSA-8943724	No
ESR1	Regulation of RUNX2 expression and activity	https://reactome.org/content/detail/R-HSA-8939902	Yes
ESRRA	Regulation of RUNX2 expression and activity	https://reactome.org/content/detail/R-HSA-8939902	No
GSK3B	Regulation of RUNX2 expression and activity	https://reactome.org/content/detail/R-HSA-8939902	Yes
NR3C1	Regulation of RUNX2 expression and activity	https://reactome.org/content/detail/R-HSA-8939902	Yes
PSMA1	Regulation of RUNX2 expression and activity	https://reactome.org/content/detail/R-HSA-8939902	No
PSMA2	Regulation of RUNX2 expression and activity	https://reactome.org/content/detail/R-HSA-8939902	No
PSMA3	Regulation of RUNX2 expression and activity	https://reactome.org/content/detail/R-HSA-8939902	No
PSMA6	Regulation of RUNX2 expression and activity	https://reactome.org/content/detail/R-HSA-8939902	No
PSMB1	Regulation of RUNX2 expression and activity	https://reactome.org/content/detail/R-HSA-8939902	No
PSMB2	Regulation of RUNX2 expression and activity	https://reactome.org/content/detail/R-HSA-8939902	No
PSMB7	Regulation of RUNX2 expression and activity	https://reactome.org/content/detail/R-HSA-8939902	No
STAT1	Regulation of RUNX2 expression and activity	https://reactome.org/content/detail/R-HSA-8939902	No
MT-CO2	Respiratory electron transport	https://reactome.org/content/detail/R-HSA-611105	No
MT-ND4	Respiratory electron transport	https://reactome.org/content/detail/R-HSA-611105	Yes
NDUFA4	Respiratory electron transport	https://reactome.org/content/detail/R-HSA-611105	Yes
MAPK7	RET signaling	https://reactome.org/content/detail/R-HSA-8853659	No
PIK3CB	RET signaling	https://reactome.org/content/detail/R-HSA-8853659	No
PIK3R1	RET signaling	https://reactome.org/content/detail/R-HSA-8853659	No
PRKCA	RET signaling	https://reactome.org/content/detail/R-HSA-8853659	No
PTPN11	RET signaling	https://reactome.org/content/detail/R-HSA-8853659	No
RET	RET signaling	https://reactome.org/content/detail/R-HSA-8853659	No
CA2	Reversible hydration of carbon dioxide	https://reactome.org/content/detail/R-HSA-1475029	Yes
CA4	Reversible hydration of carbon dioxide	https://reactome.org/content/detail/R-HSA-1475029	Yes
LIMK1	RHO GTPases Activate ROCKs	https://reactome.org/content/detail/R-HSA-5627117	No
PAK1	RHO GTPases Activate ROCKs	https://reactome.org/content/detail/R-HSA-5627117	No
ROCK1	RHO GTPases Activate ROCKs	https://reactome.org/content/detail/R-HSA-5627117	Yes
ROCK2	RHO GTPases Activate ROCKs	https://reactome.org/content/detail/R-HSA-5627117	Yes
ABL1	RHO GTPases Activate WASPs and WAVEs	https://reactome.org/content/detail/R-HSA-5663213	Yes
BTK	RHO GTPases Activate WASPs and WAVEs	https://reactome.org/content/detail/R-HSA-5663213	No
CDC42	RHO GTPases Activate WASPs and WAVEs	https://reactome.org/content/detail/R-HSA-5663213	No
MAPK1	RHO GTPases Activate WASPs and WAVEs	https://reactome.org/content/detail/R-HSA-5663213	No
MAPK3	RHO GTPases Activate WASPs and WAVEs	https://reactome.org/content/detail/R-HSA-5663213	No
BCR	RHOA GTPase cycle	https://reactome.org/content/detail/R-HSA-8980692	Yes
KALRN	RHOA GTPase cycle	https://reactome.org/content/detail/R-HSA-8980692	No
PIK3R1	RHOA GTPase cycle	https://reactome.org/content/detail/R-HSA-8980692	No
PKN1	RHOA GTPase cycle	https://reactome.org/content/detail/R-HSA-8980692	No
PKN3	RHOA GTPase cycle	https://reactome.org/content/detail/R-HSA-8980692	No
PLD1	RHOA GTPase cycle	https://reactome.org/content/detail/R-HSA-8980692	No
ROCK1	RHOA GTPase cycle	https://reactome.org/content/detail/R-HSA-8980692	Yes
ROCK2	RHOA GTPase cycle	https://reactome.org/content/detail/R-HSA-8980692	Yes
BCR	RHOB GTPase cycle	https://reactome.org/content/detail/R-HSA-9013026	Yes
PIK3R1	RHOB GTPase cycle	https://reactome.org/content/detail/R-HSA-9013026	No
PKN1	RHOB GTPase cycle	https://reactome.org/content/detail/R-HSA-9013026	No
PKN3	RHOB GTPase cycle	https://reactome.org/content/detail/R-HSA-9013026	No
ROCK1	RHOB GTPase cycle	https://reactome.org/content/detail/R-HSA-9013026	Yes
ROCK2	RHOB GTPase cycle	https://reactome.org/content/detail/R-HSA-9013026	Yes
PDE5A	RHOBTB1 GTPase cycle	https://reactome.org/content/detail/R-HSA-9013422	Yes
ROCK1	RHOBTB1 GTPase cycle	https://reactome.org/content/detail/R-HSA-9013422	Yes
ROCK2	RHOBTB1 GTPase cycle	https://reactome.org/content/detail/R-HSA-9013422	Yes
BCR	RHOC GTPase cycle	https://reactome.org/content/detail/R-HSA-9013106	Yes
PIK3R1	RHOC GTPase cycle	https://reactome.org/content/detail/R-HSA-9013106	No
PKN1	RHOC GTPase cycle	https://reactome.org/content/detail/R-HSA-9013106	No
PKN3	RHOC GTPase cycle	https://reactome.org/content/detail/R-HSA-9013106	No
ROCK1	RHOC GTPase cycle	https://reactome.org/content/detail/R-HSA-9013106	Yes
ROCK2	RHOC GTPase cycle	https://reactome.org/content/detail/R-HSA-9013106	Yes
CDC42	RHOG GTPase cycle	https://reactome.org/content/detail/R-HSA-9013408	No
ITGB1	RHOG GTPase cycle	https://reactome.org/content/detail/R-HSA-9013408	No
KALRN	RHOG GTPase cycle	https://reactome.org/content/detail/R-HSA-9013408	No
MAP3K11	RHOG GTPase cycle	https://reactome.org/content/detail/R-HSA-9013408	Yes
PAK4	RHOG GTPase cycle	https://reactome.org/content/detail/R-HSA-9013408	No
PIK3R1	RHOG GTPase cycle	https://reactome.org/content/detail/R-HSA-9013408	No
PLD1	RHOG GTPase cycle	https://reactome.org/content/detail/R-HSA-9013408	No
CSK	RHOH GTPase cycle	https://reactome.org/content/detail/R-HSA-9013407	No
LCK	RHOH GTPase cycle	https://reactome.org/content/detail/R-HSA-9013407	No
PAK1	RHOH GTPase cycle	https://reactome.org/content/detail/R-HSA-9013407	No
PAK4	RHOH GTPase cycle	https://reactome.org/content/detail/R-HSA-9013407	No
PAK6	RHOH GTPase cycle	https://reactome.org/content/detail/R-HSA-9013407	No
ROCK1	RHOH GTPase cycle	https://reactome.org/content/detail/R-HSA-9013407	Yes
ROCK2	RHOH GTPase cycle	https://reactome.org/content/detail/R-HSA-9013407	Yes
TUBA1B	RHOH GTPase cycle	https://reactome.org/content/detail/R-HSA-9013407	No
VCP	RHOH GTPase cycle	https://reactome.org/content/detail/R-HSA-9013407	No
ZAP70	RHOH GTPase cycle	https://reactome.org/content/detail/R-HSA-9013407	No
CDC42	RHOV GTPase cycle	https://reactome.org/content/detail/R-HSA-9013424	No
MAP3K11	RHOV GTPase cycle	https://reactome.org/content/detail/R-HSA-9013424	Yes
PAK1	RHOV GTPase cycle	https://reactome.org/content/detail/R-HSA-9013424	No
PAK4	RHOV GTPase cycle	https://reactome.org/content/detail/R-HSA-9013424	No
PAK6	RHOV GTPase cycle	https://reactome.org/content/detail/R-HSA-9013424	No
PIK3R1	RHOV GTPase cycle	https://reactome.org/content/detail/R-HSA-9013424	No
NISCH	RND3 GTPase cycle	https://reactome.org/content/detail/R-HSA-9696264	No
PIK3R1	RND3 GTPase cycle	https://reactome.org/content/detail/R-HSA-9696264	No
PTPN13	RND3 GTPase cycle	https://reactome.org/content/detail/R-HSA-9696264	No
ROCK1	RND3 GTPase cycle	https://reactome.org/content/detail/R-HSA-9696264	Yes
ABL1	Role of ABL in ROBO-SLIT signaling	https://reactome.org/content/detail/R-HSA-428890	Yes
ABL2	Role of ABL in ROBO-SLIT signaling	https://reactome.org/content/detail/R-HSA-428890	No
CPT1A	RORA activates gene expression	https://reactome.org/content/detail/R-HSA-1368082	No
EP300	RORA activates gene expression	https://reactome.org/content/detail/R-HSA-1368082	No
PPARA	RORA activates gene expression	https://reactome.org/content/detail/R-HSA-1368082	Yes
RORA	RORA activates gene expression	https://reactome.org/content/detail/R-HSA-1368082	No
RXRA	RORA activates gene expression	https://reactome.org/content/detail/R-HSA-1368082	Yes
ESR1	RUNX1 regulates estrogen receptor mediated transcription	https://reactome.org/content/detail/R-HSA-8931987	Yes
ABL1	RUNX1 regulates transcription of genes involved in differentiation of HSCs	https://reactome.org/content/detail/R-HSA-8939236	Yes
PSMA1	RUNX1 regulates transcription of genes involved in differentiation of HSCs	https://reactome.org/content/detail/R-HSA-8939236	No
PSMA2	RUNX1 regulates transcription of genes involved in differentiation of HSCs	https://reactome.org/content/detail/R-HSA-8939236	No
PSMA3	RUNX1 regulates transcription of genes involved in differentiation of HSCs	https://reactome.org/content/detail/R-HSA-8939236	No
PSMA6	RUNX1 regulates transcription of genes involved in differentiation of HSCs	https://reactome.org/content/detail/R-HSA-8939236	No
PSMB1	RUNX1 regulates transcription of genes involved in differentiation of HSCs	https://reactome.org/content/detail/R-HSA-8939236	No
PSMB2	RUNX1 regulates transcription of genes involved in differentiation of HSCs	https://reactome.org/content/detail/R-HSA-8939236	No
PSMB7	RUNX1 regulates transcription of genes involved in differentiation of HSCs	https://reactome.org/content/detail/R-HSA-8939236	No
ESR1	RUNX1 regulates transcription of genes involved in WNT signaling	https://reactome.org/content/detail/R-HSA-8939256	Yes
AKT1	RUNX2 regulates genes involved in cell migration	https://reactome.org/content/detail/R-HSA-8941332	No
AKT2	RUNX2 regulates genes involved in cell migration	https://reactome.org/content/detail/R-HSA-8941332	No
AKT3	RUNX2 regulates genes involved in cell migration	https://reactome.org/content/detail/R-HSA-8941332	No
ITGA5	RUNX2 regulates genes involved in cell migration	https://reactome.org/content/detail/R-HSA-8941332	No
MMP13	RUNX2 regulates genes involved in cell migration	https://reactome.org/content/detail/R-HSA-8941332	Yes
ABL1	RUNX2 regulates osteoblast differentiation	https://reactome.org/content/detail/R-HSA-8940973	Yes
AR	RUNX2 regulates osteoblast differentiation	https://reactome.org/content/detail/R-HSA-8940973	No
HDAC3	RUNX2 regulates osteoblast differentiation	https://reactome.org/content/detail/R-HSA-8940973	No
HDAC6	RUNX2 regulates osteoblast differentiation	https://reactome.org/content/detail/R-HSA-8940973	No
MAPK1	RUNX2 regulates osteoblast differentiation	https://reactome.org/content/detail/R-HSA-8940973	No
MAPK3	RUNX2 regulates osteoblast differentiation	https://reactome.org/content/detail/R-HSA-8940973	No
RB1	RUNX2 regulates osteoblast differentiation	https://reactome.org/content/detail/R-HSA-8940973	No
SRC	RUNX2 regulates osteoblast differentiation	https://reactome.org/content/detail/R-HSA-8940973	No
YES1	RUNX2 regulates osteoblast differentiation	https://reactome.org/content/detail/R-HSA-8940973	No
CASP1	SARS-CoV-1 activates/modulates innate immune responses	https://reactome.org/content/detail/R-HSA-9692916	No
FKBP1A	SARS-CoV-1 activates/modulates innate immune responses	https://reactome.org/content/detail/R-HSA-9692916	Yes
NFKB1	SARS-CoV-1 activates/modulates innate immune responses	https://reactome.org/content/detail/R-HSA-9692916	No
NFKBIA	SARS-CoV-1 activates/modulates innate immune responses	https://reactome.org/content/detail/R-HSA-9692916	No
PPIA	SARS-CoV-1 activates/modulates innate immune responses	https://reactome.org/content/detail/R-HSA-9692916	No
PPIB	SARS-CoV-1 activates/modulates innate immune responses	https://reactome.org/content/detail/R-HSA-9692916	No
RELA	SARS-CoV-1 activates/modulates innate immune responses	https://reactome.org/content/detail/R-HSA-9692916	No
RIPK3	SARS-CoV-1 activates/modulates innate immune responses	https://reactome.org/content/detail/R-HSA-9692916	No
TBK1	SARS-CoV-1 activates/modulates innate immune responses	https://reactome.org/content/detail/R-HSA-9692916	No
TLR7	SARS-CoV-1 activates/modulates innate immune responses	https://reactome.org/content/detail/R-HSA-9692916	No
ERBB2	Sema4D induced cell migration and growth-cone collapse	https://reactome.org/content/detail/R-HSA-416572	No
LIMK1	Sema4D induced cell migration and growth-cone collapse	https://reactome.org/content/detail/R-HSA-416572	No
ROCK1	Sema4D induced cell migration and growth-cone collapse	https://reactome.org/content/detail/R-HSA-416572	Yes
ROCK2	Sema4D induced cell migration and growth-cone collapse	https://reactome.org/content/detail/R-HSA-416572	Yes
GRM1	Sensory perception of sweet, bitter, and umami (glutamate) taste	https://reactome.org/content/detail/R-HSA-9717207	No
GRM4	Sensory perception of sweet, bitter, and umami (glutamate) taste	https://reactome.org/content/detail/R-HSA-9717207	Yes
SCN2A	Sensory perception of sweet, bitter, and umami (glutamate) taste	https://reactome.org/content/detail/R-HSA-9717207	Yes
SCN3A	Sensory perception of sweet, bitter, and umami (glutamate) taste	https://reactome.org/content/detail/R-HSA-9717207	Yes
SCN9A	Sensory perception of sweet, bitter, and umami (glutamate) taste	https://reactome.org/content/detail/R-HSA-9717207	Yes
TRPM4	Sensory perception of sweet, bitter, and umami (glutamate) taste	https://reactome.org/content/detail/R-HSA-9717207	No
CACNA1D	Sensory processing of sound by inner hair cells of the cochlea	https://reactome.org/content/detail/R-HSA-9662360	Yes
CACNA2D2	Sensory processing of sound by inner hair cells of the cochlea	https://reactome.org/content/detail/R-HSA-9662360	No
CACNB2	Sensory processing of sound by inner hair cells of the cochlea	https://reactome.org/content/detail/R-HSA-9662360	No
CASK	Sensory processing of sound by inner hair cells of the cochlea	https://reactome.org/content/detail/R-HSA-9662360	No
KCNMA1	Sensory processing of sound by inner hair cells of the cochlea	https://reactome.org/content/detail/R-HSA-9662360	No
DDC	Serotonin and melatonin biosynthesis	https://reactome.org/content/detail/R-HSA-209931	Yes
TPH1	Serotonin and melatonin biosynthesis	https://reactome.org/content/detail/R-HSA-209931	No
TPH2	Serotonin and melatonin biosynthesis	https://reactome.org/content/detail/R-HSA-209931	No
SLC6A4	Serotonin clearance from the synaptic cleft	https://reactome.org/content/detail/R-HSA-380615	Yes
SLC18A2	Serotonin Neurotransmitter Release Cycle	https://reactome.org/content/detail/R-HSA-181429	No
HTR1A	Serotonin receptors	https://reactome.org/content/detail/R-HSA-390666	Yes
HTR1B	Serotonin receptors	https://reactome.org/content/detail/R-HSA-390666	No
HTR2A	Serotonin receptors	https://reactome.org/content/detail/R-HSA-390666	Yes
HTR2B	Serotonin receptors	https://reactome.org/content/detail/R-HSA-390666	No
HTR2C	Serotonin receptors	https://reactome.org/content/detail/R-HSA-390666	Yes
HTR4	Serotonin receptors	https://reactome.org/content/detail/R-HSA-390666	No
HTR5A	Serotonin receptors	https://reactome.org/content/detail/R-HSA-390666	No
HTR6	Serotonin receptors	https://reactome.org/content/detail/R-HSA-390666	No
HTR7	Serotonin receptors	https://reactome.org/content/detail/R-HSA-390666	No
INSR	Signal attenuation	https://reactome.org/content/detail/R-HSA-74749	Yes
MAPK1	Signal attenuation	https://reactome.org/content/detail/R-HSA-74749	No
MAPK3	Signal attenuation	https://reactome.org/content/detail/R-HSA-74749	No
JAK2	Signaling by CSF3 (G-CSF)	https://reactome.org/content/detail/R-HSA-9674555	No
LYN	Signaling by CSF3 (G-CSF)	https://reactome.org/content/detail/R-HSA-9674555	No
PTPN11	Signaling by CSF3 (G-CSF)	https://reactome.org/content/detail/R-HSA-9674555	No
STAT1	Signaling by CSF3 (G-CSF)	https://reactome.org/content/detail/R-HSA-9674555	No
STAT3	Signaling by CSF3 (G-CSF)	https://reactome.org/content/detail/R-HSA-9674555	No
STAT5A	Signaling by CSF3 (G-CSF)	https://reactome.org/content/detail/R-HSA-9674555	No
SYK	Signaling by CSF3 (G-CSF)	https://reactome.org/content/detail/R-HSA-9674555	No
BCR	Signaling by cytosolic FGFR1 fusion mutants	https://reactome.org/content/detail/R-HSA-1839117	Yes
PIK3R1	Signaling by cytosolic FGFR1 fusion mutants	https://reactome.org/content/detail/R-HSA-1839117	No
STAT1	Signaling by cytosolic FGFR1 fusion mutants	https://reactome.org/content/detail/R-HSA-1839117	No
STAT3	Signaling by cytosolic FGFR1 fusion mutants	https://reactome.org/content/detail/R-HSA-1839117	No
STAT5A	Signaling by cytosolic FGFR1 fusion mutants	https://reactome.org/content/detail/R-HSA-1839117	No
EGFR	Signaling by ERBB4	https://reactome.org/content/detail/R-HSA-1236394	No
ERBB4	Signaling by ERBB4	https://reactome.org/content/detail/R-HSA-1236394	No
GABRA1	Signaling by ERBB4	https://reactome.org/content/detail/R-HSA-1236394	Yes
GABRB1	Signaling by ERBB4	https://reactome.org/content/detail/R-HSA-1236394	Yes
GABRB2	Signaling by ERBB4	https://reactome.org/content/detail/R-HSA-1236394	Yes
GABRB3	Signaling by ERBB4	https://reactome.org/content/detail/R-HSA-1236394	Yes
GABRG2	Signaling by ERBB4	https://reactome.org/content/detail/R-HSA-1236394	Yes
GABRG3	Signaling by ERBB4	https://reactome.org/content/detail/R-HSA-1236394	Yes
GABRQ	Signaling by ERBB4	https://reactome.org/content/detail/R-HSA-1236394	Yes
JAK2	Signaling by Erythropoietin	https://reactome.org/content/detail/R-HSA-9006335	No
LYN	Signaling by Erythropoietin	https://reactome.org/content/detail/R-HSA-9006335	No
BCR	Signaling by FGFR1 in disease	https://reactome.org/content/detail/R-HSA-5655302	Yes
FGF1	Signaling by FGFR1 in disease	https://reactome.org/content/detail/R-HSA-5655302	No
FGF2	Signaling by FGFR1 in disease	https://reactome.org/content/detail/R-HSA-5655302	No
FGF4	Signaling by FGFR1 in disease	https://reactome.org/content/detail/R-HSA-5655302	No
FGFR1	Signaling by FGFR1 in disease	https://reactome.org/content/detail/R-HSA-5655302	No
HRAS	Signaling by FGFR1 in disease	https://reactome.org/content/detail/R-HSA-5655302	No
PIK3R1	Signaling by FGFR1 in disease	https://reactome.org/content/detail/R-HSA-5655302	No
CSNK1A1	Signaling by GSK3beta mutants	https://reactome.org/content/detail/R-HSA-5339716	No
CTNNB1	Signaling by GSK3beta mutants	https://reactome.org/content/detail/R-HSA-5339716	No
GSK3B	Signaling by GSK3beta mutants	https://reactome.org/content/detail/R-HSA-5339716	Yes
INSR	Signaling by Insulin receptor	https://reactome.org/content/detail/R-HSA-74752	Yes
ARAF	Signaling by moderate kinase activity BRAF mutants	https://reactome.org/content/detail/R-HSA-6802946	No
BRAF	Signaling by moderate kinase activity BRAF mutants	https://reactome.org/content/detail/R-HSA-6802946	No
CAMK2A	Signaling by moderate kinase activity BRAF mutants	https://reactome.org/content/detail/R-HSA-6802946	No
CAMK2D	Signaling by moderate kinase activity BRAF mutants	https://reactome.org/content/detail/R-HSA-6802946	No
CSK	Signaling by moderate kinase activity BRAF mutants	https://reactome.org/content/detail/R-HSA-6802946	No
HRAS	Signaling by moderate kinase activity BRAF mutants	https://reactome.org/content/detail/R-HSA-6802946	No
ITGA2B	Signaling by moderate kinase activity BRAF mutants	https://reactome.org/content/detail/R-HSA-6802946	No
JAK2	Signaling by moderate kinase activity BRAF mutants	https://reactome.org/content/detail/R-HSA-6802946	No
MAP2K2	Signaling by moderate kinase activity BRAF mutants	https://reactome.org/content/detail/R-HSA-6802946	No
MAP3K11	Signaling by moderate kinase activity BRAF mutants	https://reactome.org/content/detail/R-HSA-6802946	Yes
MAPK1	Signaling by moderate kinase activity BRAF mutants	https://reactome.org/content/detail/R-HSA-6802946	No
MAPK3	Signaling by moderate kinase activity BRAF mutants	https://reactome.org/content/detail/R-HSA-6802946	No
SRC	Signaling by moderate kinase activity BRAF mutants	https://reactome.org/content/detail/R-HSA-6802946	No
DLD	Signaling by Retinoic Acid	https://reactome.org/content/detail/R-HSA-5362517	No
PPARD	Signaling by Retinoic Acid	https://reactome.org/content/detail/R-HSA-5362517	No
RARA	Signaling by Retinoic Acid	https://reactome.org/content/detail/R-HSA-5362517	No
RARB	Signaling by Retinoic Acid	https://reactome.org/content/detail/R-HSA-5362517	No
RARG	Signaling by Retinoic Acid	https://reactome.org/content/detail/R-HSA-5362517	No
RXRA	Signaling by Retinoic Acid	https://reactome.org/content/detail/R-HSA-5362517	Yes
RXRB	Signaling by Retinoic Acid	https://reactome.org/content/detail/R-HSA-5362517	Yes
RXRG	Signaling by Retinoic Acid	https://reactome.org/content/detail/R-HSA-5362517	Yes
ARAF	Signaling downstream of RAS mutants	https://reactome.org/content/detail/R-HSA-9649948	No
BRAF	Signaling downstream of RAS mutants	https://reactome.org/content/detail/R-HSA-9649948	No
CAMK2A	Signaling downstream of RAS mutants	https://reactome.org/content/detail/R-HSA-9649948	No
CAMK2D	Signaling downstream of RAS mutants	https://reactome.org/content/detail/R-HSA-9649948	No
CSK	Signaling downstream of RAS mutants	https://reactome.org/content/detail/R-HSA-9649948	No
HRAS	Signaling downstream of RAS mutants	https://reactome.org/content/detail/R-HSA-9649948	No
ITGA2B	Signaling downstream of RAS mutants	https://reactome.org/content/detail/R-HSA-9649948	No
JAK2	Signaling downstream of RAS mutants	https://reactome.org/content/detail/R-HSA-9649948	No
MAP2K2	Signaling downstream of RAS mutants	https://reactome.org/content/detail/R-HSA-9649948	No
MAP3K11	Signaling downstream of RAS mutants	https://reactome.org/content/detail/R-HSA-9649948	Yes
MAPK1	Signaling downstream of RAS mutants	https://reactome.org/content/detail/R-HSA-9649948	No
MAPK3	Signaling downstream of RAS mutants	https://reactome.org/content/detail/R-HSA-9649948	No
SRC	Signaling downstream of RAS mutants	https://reactome.org/content/detail/R-HSA-9649948	No
ALDH2	Smooth Muscle Contraction	https://reactome.org/content/detail/R-HSA-445355	No
CACNA1G	Smooth Muscle Contraction	https://reactome.org/content/detail/R-HSA-445355	No
GUCY1B1	Smooth Muscle Contraction	https://reactome.org/content/detail/R-HSA-445355	No
PAK1	Smooth Muscle Contraction	https://reactome.org/content/detail/R-HSA-445355	No
PDE5A	Smooth Muscle Contraction	https://reactome.org/content/detail/R-HSA-445355	Yes
ASIC1	Stimuli-sensing channels	https://reactome.org/content/detail/R-HSA-2672351	No
CLCN1	Stimuli-sensing channels	https://reactome.org/content/detail/R-HSA-2672351	No
CLCN2	Stimuli-sensing channels	https://reactome.org/content/detail/R-HSA-2672351	Yes
CLCN3	Stimuli-sensing channels	https://reactome.org/content/detail/R-HSA-2672351	No
RYR1	Stimuli-sensing channels	https://reactome.org/content/detail/R-HSA-2672351	No
RYR2	Stimuli-sensing channels	https://reactome.org/content/detail/R-HSA-2672351	No
SCNN1G	Stimuli-sensing channels	https://reactome.org/content/detail/R-HSA-2672351	No
SGK1	Stimuli-sensing channels	https://reactome.org/content/detail/R-HSA-2672351	No
SGK3	Stimuli-sensing channels	https://reactome.org/content/detail/R-HSA-2672351	No
TPCN1	Stimuli-sensing channels	https://reactome.org/content/detail/R-HSA-2672351	No
TPCN2	Stimuli-sensing channels	https://reactome.org/content/detail/R-HSA-2672351	No
WNK2	Stimuli-sensing channels	https://reactome.org/content/detail/R-HSA-2672351	No
WNK3	Stimuli-sensing channels	https://reactome.org/content/detail/R-HSA-2672351	No
AR	SUMOylation of intracellular receptors	https://reactome.org/content/detail/R-HSA-4090294	No
ESR1	SUMOylation of intracellular receptors	https://reactome.org/content/detail/R-HSA-4090294	Yes
HDAC4	SUMOylation of intracellular receptors	https://reactome.org/content/detail/R-HSA-4090294	No
NR1H2	SUMOylation of intracellular receptors	https://reactome.org/content/detail/R-HSA-4090294	No
NR2C1	SUMOylation of intracellular receptors	https://reactome.org/content/detail/R-HSA-4090294	No
NR3C1	SUMOylation of intracellular receptors	https://reactome.org/content/detail/R-HSA-4090294	Yes
NR3C2	SUMOylation of intracellular receptors	https://reactome.org/content/detail/R-HSA-4090294	Yes
NR4A2	SUMOylation of intracellular receptors	https://reactome.org/content/detail/R-HSA-4090294	No
PGR	SUMOylation of intracellular receptors	https://reactome.org/content/detail/R-HSA-4090294	No
PPARA	SUMOylation of intracellular receptors	https://reactome.org/content/detail/R-HSA-4090294	Yes
PPARG	SUMOylation of intracellular receptors	https://reactome.org/content/detail/R-HSA-4090294	Yes
RARA	SUMOylation of intracellular receptors	https://reactome.org/content/detail/R-HSA-4090294	No
RORA	SUMOylation of intracellular receptors	https://reactome.org/content/detail/R-HSA-4090294	No
RXRA	SUMOylation of intracellular receptors	https://reactome.org/content/detail/R-HSA-4090294	Yes
THRB	SUMOylation of intracellular receptors	https://reactome.org/content/detail/R-HSA-4090294	No
VDR	SUMOylation of intracellular receptors	https://reactome.org/content/detail/R-HSA-4090294	Yes
NR1H4	SUMOylation of intracellular receptors. [Q96RI1-2	https://reactome.org/content/detail/R-HSA-4090294	Yes
CTSG	Suppression of apoptosis	https://reactome.org/content/detail/R-HSA-9635465	No
GSK3A	Suppression of apoptosis	https://reactome.org/content/detail/R-HSA-9635465	Yes
MAPK1	Suppression of apoptosis	https://reactome.org/content/detail/R-HSA-9635465	No
MAPK3	Suppression of apoptosis	https://reactome.org/content/detail/R-HSA-9635465	No
ADORA2A	Surfactant metabolism	https://reactome.org/content/detail/R-HSA-5683826	Yes
ADORA2B	Surfactant metabolism	https://reactome.org/content/detail/R-HSA-5683826	Yes
ADRA2A	Surfactant metabolism	https://reactome.org/content/detail/R-HSA-5683826	Yes
ADRA2C	Surfactant metabolism	https://reactome.org/content/detail/R-HSA-5683826	Yes
CTSH	Surfactant metabolism	https://reactome.org/content/detail/R-HSA-5683826	No
P2RY2	Surfactant metabolism	https://reactome.org/content/detail/R-HSA-5683826	No
GRIA1	Synaptic adhesion-like molecules	https://reactome.org/content/detail/R-HSA-8849932	Yes
GRIA3	Synaptic adhesion-like molecules	https://reactome.org/content/detail/R-HSA-8849932	Yes
GRIA4	Synaptic adhesion-like molecules	https://reactome.org/content/detail/R-HSA-8849932	Yes
GRIN1	Synaptic adhesion-like molecules	https://reactome.org/content/detail/R-HSA-8849932	Yes
GRIN2A	Synaptic adhesion-like molecules	https://reactome.org/content/detail/R-HSA-8849932	Yes
GRIN2B	Synaptic adhesion-like molecules	https://reactome.org/content/detail/R-HSA-8849932	Yes
GRIN2C	Synaptic adhesion-like molecules	https://reactome.org/content/detail/R-HSA-8849932	Yes
GRIN2D	Synaptic adhesion-like molecules	https://reactome.org/content/detail/R-HSA-8849932	Yes
PTPRF	Synaptic adhesion-like molecules	https://reactome.org/content/detail/R-HSA-8849932	No
PTPRS	Synaptic adhesion-like molecules	https://reactome.org/content/detail/R-HSA-8849932	No
ALOX15	Synthesis of 15-eicosatetraenoic acid derivatives	https://reactome.org/content/detail/R-HSA-2142770	No
PTGS2	Synthesis of 15-eicosatetraenoic acid derivatives	https://reactome.org/content/detail/R-HSA-2142770	Yes
NR1H4	Synthesis of bile acids and bile salts	https://reactome.org/content/detail/R-HSA-192105	Yes
RXRA	Synthesis of bile acids and bile salts	https://reactome.org/content/detail/R-HSA-192105	Yes
HSD3B7	Synthesis of bile acids and bile salts via 27-hydroxycholesterol	https://reactome.org/content/detail/R-HSA-193807	No
NR1H4	Synthesis of bile acids and bile salts via 27-hydroxycholesterol	https://reactome.org/content/detail/R-HSA-193807	Yes
RXRA	Synthesis of bile acids and bile salts via 27-hydroxycholesterol	https://reactome.org/content/detail/R-HSA-193807	Yes
HSD3B7	Synthesis of bile acids and bile salts via 7alpha-hydroxycholesterol	https://reactome.org/content/detail/R-HSA-193368	No
NR1H4	Synthesis of bile acids and bile salts via 7alpha-hydroxycholesterol	https://reactome.org/content/detail/R-HSA-193368	Yes
RXRA	Synthesis of bile acids and bile salts via 7alpha-hydroxycholesterol	https://reactome.org/content/detail/R-HSA-193368	Yes
IMPA1	Synthesis of IP2, IP, and Ins in the cytosol	https://reactome.org/content/detail/R-HSA-1855183	Yes
GPD2	Synthesis of PA	https://reactome.org/content/detail/R-HSA-1483166	Yes
PLA2G4A	Synthesis of PA	https://reactome.org/content/detail/R-HSA-1483166	No
PLA2G5	Synthesis of PA	https://reactome.org/content/detail/R-HSA-1483166	No
PLD1	Synthesis of PA	https://reactome.org/content/detail/R-HSA-1483166	No
PLD2	Synthesis of PA	https://reactome.org/content/detail/R-HSA-1483166	No
ACHE	Synthesis of PC	https://reactome.org/content/detail/R-HSA-1483191	Yes
BCHE	Synthesis of PC	https://reactome.org/content/detail/R-HSA-1483191	Yes
CHAT	Synthesis of PC	https://reactome.org/content/detail/R-HSA-1483191	No
CSNK2A1	Synthesis of PC	https://reactome.org/content/detail/R-HSA-1483191	No
CSNK2A2	Synthesis of PC	https://reactome.org/content/detail/R-HSA-1483191	No
PHOSPHO1	Synthesis of PC	https://reactome.org/content/detail/R-HSA-1483191	No
HPGDS	Synthesis of Prostaglandins (PG) and Thromboxanes (TX)	https://reactome.org/content/detail/R-HSA-2162123	No
PTGES	Synthesis of Prostaglandins (PG) and Thromboxanes (TX)	https://reactome.org/content/detail/R-HSA-2162123	No
PTGS1	Synthesis of Prostaglandins (PG) and Thromboxanes (TX)	https://reactome.org/content/detail/R-HSA-2162123	Yes
PTGS2	Synthesis of Prostaglandins (PG) and Thromboxanes (TX)	https://reactome.org/content/detail/R-HSA-2162123	Yes
ACHE	Synthesis, secretion, and deacylation of Ghrelin	https://reactome.org/content/detail/R-HSA-422085	Yes
BCHE	Synthesis, secretion, and deacylation of Ghrelin	https://reactome.org/content/detail/R-HSA-422085	Yes
GHRL	Synthesis, secretion, and deacylation of Ghrelin	https://reactome.org/content/detail/R-HSA-422085	No
PLA2G7	Synthesis, secretion, and deacylation of Ghrelin	https://reactome.org/content/detail/R-HSA-422085	No
EGFR	TFAP2 (AP-2) family regulates transcription of growth factors and their receptors	https://reactome.org/content/detail/R-HSA-8866910	No
ERBB2	TFAP2 (AP-2) family regulates transcription of growth factors and their receptors	https://reactome.org/content/detail/R-HSA-8866910	No
ESR1	TFAP2 (AP-2) family regulates transcription of growth factors and their receptors	https://reactome.org/content/detail/R-HSA-8866910	Yes
KIT	TFAP2 (AP-2) family regulates transcription of growth factors and their receptors	https://reactome.org/content/detail/R-HSA-8866910	No
FKBP1A	TGF-beta receptor signaling activates SMADs	https://reactome.org/content/detail/R-HSA-2173789	Yes
ITGB1	TGF-beta receptor signaling activates SMADs	https://reactome.org/content/detail/R-HSA-2173789	No
SMAD3	TGF-beta receptor signaling activates SMADs	https://reactome.org/content/detail/R-HSA-2173789	No
TGFBR1	TGF-beta receptor signaling activates SMADs	https://reactome.org/content/detail/R-HSA-2173789	No
TGFBR2	TGF-beta receptor signaling activates SMADs	https://reactome.org/content/detail/R-HSA-2173789	No
FKBP1A	TGF-beta receptor signaling in EMT (epithelial to mesenchymal transition)	https://reactome.org/content/detail/R-HSA-2173791	Yes
PRKCZ	TGF-beta receptor signaling in EMT (epithelial to mesenchymal transition)	https://reactome.org/content/detail/R-HSA-2173791	No
TGFBR1	TGF-beta receptor signaling in EMT (epithelial to mesenchymal transition)	https://reactome.org/content/detail/R-HSA-2173791	No
TGFBR2	TGF-beta receptor signaling in EMT (epithelial to mesenchymal transition)	https://reactome.org/content/detail/R-HSA-2173791	No
FKBP1A	TGFBR1 LBD Mutants in Cancer	https://reactome.org/content/detail/R-HSA-3656535	Yes
TGFBR1	TGFBR1 LBD Mutants in Cancer	https://reactome.org/content/detail/R-HSA-3656535	No
TGFBR2	TGFBR1 LBD Mutants in Cancer	https://reactome.org/content/detail/R-HSA-3656535	No
EP300	TGFBR3 expression	https://reactome.org/content/detail/R-HSA-9839394	No
RARA	TGFBR3 expression	https://reactome.org/content/detail/R-HSA-9839394	No
RXRA	TGFBR3 expression	https://reactome.org/content/detail/R-HSA-9839394	Yes
SMAD3	TGFBR3 expression	https://reactome.org/content/detail/R-HSA-9839394	No
SV2A	Toxicity of botulinum toxin type A (botA)	https://reactome.org/content/detail/R-HSA-5250968	Yes
SV2B	Toxicity of botulinum toxin type A (botA)	https://reactome.org/content/detail/R-HSA-5250968	No
SV2C	Toxicity of botulinum toxin type A (botA)	https://reactome.org/content/detail/R-HSA-5250968	No
SV2A	Toxicity of botulinum toxin type D (botD)	https://reactome.org/content/detail/R-HSA-5250955	Yes
SV2B	Toxicity of botulinum toxin type D (botD)	https://reactome.org/content/detail/R-HSA-5250955	No
SV2C	Toxicity of botulinum toxin type D (botD)	https://reactome.org/content/detail/R-HSA-5250955	No
SV2A	Toxicity of botulinum toxin type E (botE)	https://reactome.org/content/detail/R-HSA-5250992	Yes
SV2B	Toxicity of botulinum toxin type E (botE)	https://reactome.org/content/detail/R-HSA-5250992	No
SV2A	Toxicity of botulinum toxin type F (botF)	https://reactome.org/content/detail/R-HSA-5250981	Yes
SV2B	Toxicity of botulinum toxin type F (botF)	https://reactome.org/content/detail/R-HSA-5250981	No
SV2C	Toxicity of botulinum toxin type F (botF)	https://reactome.org/content/detail/R-HSA-5250981	No
AKT1	TP53 Regulates Metabolic Genes	https://reactome.org/content/detail/R-HSA-5628897	No
AKT2	TP53 Regulates Metabolic Genes	https://reactome.org/content/detail/R-HSA-5628897	No
AKT3	TP53 Regulates Metabolic Genes	https://reactome.org/content/detail/R-HSA-5628897	No
MT-CO2	TP53 Regulates Metabolic Genes	https://reactome.org/content/detail/R-HSA-5628897	No
MTOR	TP53 Regulates Metabolic Genes	https://reactome.org/content/detail/R-HSA-5628897	No
NDUFA4	TP53 Regulates Metabolic Genes	https://reactome.org/content/detail/R-HSA-5628897	Yes
PRKAA1	TP53 Regulates Metabolic Genes	https://reactome.org/content/detail/R-HSA-5628897	No
PRKAB1	TP53 Regulates Metabolic Genes	https://reactome.org/content/detail/R-HSA-5628897	No
TP53	TP53 Regulates Metabolic Genes	https://reactome.org/content/detail/R-HSA-5628897	No
TXN	TP53 Regulates Metabolic Genes	https://reactome.org/content/detail/R-HSA-5628897	No
TXNRD1	TP53 Regulates Metabolic Genes	https://reactome.org/content/detail/R-HSA-5628897	No
YWHAG	TP53 Regulates Metabolic Genes	https://reactome.org/content/detail/R-HSA-5628897	No
CACNG8	Trafficking of AMPA receptors	https://reactome.org/content/detail/R-HSA-399719	No
CAMK2A	Trafficking of AMPA receptors	https://reactome.org/content/detail/R-HSA-399719	No
CAMK2D	Trafficking of AMPA receptors	https://reactome.org/content/detail/R-HSA-399719	No
GRIA1	Trafficking of AMPA receptors	https://reactome.org/content/detail/R-HSA-399719	Yes
GRIA3	Trafficking of AMPA receptors	https://reactome.org/content/detail/R-HSA-399719	Yes
GRIA4	Trafficking of AMPA receptors	https://reactome.org/content/detail/R-HSA-399719	Yes
MDM2	Trafficking of AMPA receptors	https://reactome.org/content/detail/R-HSA-399719	No
GRIA1	Trafficking of GluR2-containing AMPA receptors	https://reactome.org/content/detail/R-HSA-416993	Yes
GRIA2	Trafficking of GluR2-containing AMPA receptors	https://reactome.org/content/detail/R-HSA-416993	Yes
GRIA3	Trafficking of GluR2-containing AMPA receptors	https://reactome.org/content/detail/R-HSA-416993	Yes
GRIA4	Trafficking of GluR2-containing AMPA receptors	https://reactome.org/content/detail/R-HSA-416993	Yes
PRKCA	Trafficking of GluR2-containing AMPA receptors	https://reactome.org/content/detail/R-HSA-416993	No
PRKCB	Trafficking of GluR2-containing AMPA receptors	https://reactome.org/content/detail/R-HSA-416993	No
PRKCG	Trafficking of GluR2-containing AMPA receptors	https://reactome.org/content/detail/R-HSA-416993	No
CAMK4	Transcriptional activation of mitochondrial biogenesis	https://reactome.org/content/detail/R-HSA-2151201	No
ESRRA	Transcriptional activation of mitochondrial biogenesis	https://reactome.org/content/detail/R-HSA-2151201	No
HDAC3	Transcriptional activation of mitochondrial biogenesis	https://reactome.org/content/detail/R-HSA-2151201	No
[truncated: 150 more rows]

## Sheet: PathwayCounts
Pathways	Druggable Proteins from KG	Proteins in CT phase
G alpha (s) signalling events	32	22
G alpha (i) signalling events	49	18
G alpha (q) signalling events	43	12
GABA receptor activation	0	12
Nuclear Receptor transcription pathway	26	11
Phase 0 - rapid depolarisation	6	11
Interaction between L1 and Ankyrins	2	10
Adrenoceptors	0	9
Unblocking of NMDA receptors, glutamate binding and activation	2	9
Synaptic adhesion-like molecules	2	8
Assembly and cell surface presentation of NMDA receptors	10	7
Long-term potentiation	4	7
Potential therapeutics for SARS	22	7
SUMOylation of intracellular receptors	9	7
Signaling by ERBB4	2	7
Neurexins and neuroligins	2	6
cGMP effects	2	6
Activation of Ca-permeable Kainate Receptor	0	5
Dopamine receptors	0	5
G alpha (12/13) signalling events	2	5
MECP2 regulates neuronal receptors and channels	6	5
Negative regulation of NMDA receptor-mediated neuronal transmission	4	5
PPARA activates gene expression	16	5
Activation of AMPA receptors	0	4
Activation of Matrix Metalloproteinases	10	4
Adenosine P1 receptors	0	4
Adrenaline,noradrenaline inhibits insulin secretion	3	4
Class C/3 (Metabotropic glutamate/pheromone receptors)	6	4
Collagen degradation	10	4
Degradation of the extracellular matrix	14	4
EPHB-mediated forward signaling	9	4
Interleukin-4 and Interleukin-13 signaling	36	4
Peptide ligand-binding receptors	23	4
Regulation of insulin secretion	5	4
Sensory perception of sweet, bitter, and umami (glutamate) taste	2	4
Surfactant metabolism	2	4
Trafficking of GluR2-containing AMPA receptors	3	4
Activation of the phototransduction cascade	1	3
Adrenaline signalling through Alpha-2 adrenergic receptor	0	3
Ca2+ pathway	7	3
Cam-PDE 1 activation	0	3
Cargo recognition for clathrin-mediated endocytosis	11	3
Circadian Clock	8	3
Class A/1 (Rhodopsin-like receptors)	10	3
Clathrin-mediated endocytosis	11	3
Cytoprotection by HMOX1	4	3
DARPP-32 events	3	3
Extra-nuclear estrogen signaling	13	3
G alpha (z) signalling events	8	3
Inactivation, recovery and regulation of the phototransduction cascade	2	3
MLL4 and MLL3 complexes regulate expression of PPARG target genes in adipogenesis and hepatic steatosis	11	3
Muscarinic acetylcholine receptors	0	3
NCAM1 interactions	4	3
Neutrophil degranulation	62	3
PI5P, PP2A and IER3 Regulate PI3K/AKT Signaling	27	3
RAF/MAP kinase cascade	26	3
RHOA GTPase cycle	5	3
RHOB GTPase cycle	3	3
RHOBTB1 GTPase cycle	0	3
RHOC GTPase cycle	3	3
Ras activation upon Ca2+ influx through NMDA receptor	3	3
Regulation of RUNX2 expression and activity	9	3
Serotonin receptors	6	3
Signaling by Retinoic Acid	5	3
Trafficking of AMPA receptors	4	3
Transcriptional regulation of brown and beige adipocyte differentiation by EBF2	2	3
Transcriptional regulation of white adipocyte differentiation	11	3
Vasopressin-like receptors	0	3
AKT phosphorylates targets in the cytosol	7	2
ATP sensitive Potassium channels	2	2
Activation of G protein gated Potassium channels	5	2
Activation of Na-permeable kainate receptors	0	2
Activation of gene expression by SREBF (SREBP)	8	2
Assembly of collagen fibrils and other multimeric structures	6	2
BMAL1:CLOCK,NPAS2 activates circadian gene expression	3	2
CDC42 GTPase cycle	6	2
Constitutive Signaling by AKT1 E17K in Cancer	9	2
Constitutive Signaling by Aberrant PI3K in Cancer	23	2
Defective ABCC8 can cause hypo- and hyper-glycemias	0	2
Defective AVP does not bind AVPR1A,B and causes neurohypophyseal diabetes insipidus (NDI)	0	2
EPHA-mediated growth cone collapse	6	2
ESR-mediated signaling	6	2
Endogenous sterols	3	2
Erythrocytes take up carbon dioxide and release oxygen	0	2
Erythrocytes take up oxygen and release carbon dioxide	0	2
GABA B receptor activation	0	2
HSP90 chaperone cycle for steroid hormone receptors (SHR) in the presence of ligand	16	2
Heme signaling	7	2
Highly calcium permeable nicotinic acetylcholine receptors	5	2
Highly calcium permeable postsynaptic nicotinic acetylcholine receptors	6	2
Highly sodium permeable postsynaptic acetylcholine nicotinic receptors	2	2
Histamine receptors	2	2
Inhibition of voltage gated Ca2+ channels via Gbeta/gamma subunits	5	2
Maturation of nucleoprotein	2	2
NR1H2 & NR1H3 regulate gene expression linked to gluconeogenesis	0	2
NR1H2 & NR1H3 regulate gene expression linked to lipogenesis	3	2
NR1H2 & NR1H3 regulate gene expression linked to triglyceride lipolysis in adipose	1	2
NR1H2 & NR1H3 regulate gene expression to control bile acid homeostasis	1	2
NR1H2 & NR1H3 regulate gene expression to limit cholesterol uptake	1	2
NR1H3 & NR1H2 regulate gene expression linked to cholesterol transport and efflux	5	2
Na+/Cl- dependent neurotransmitter transporters	9	2
Neurotransmitter clearance	1	2
PIP3 activates AKT signaling	29	2
RHO GTPases Activate ROCKs	2	2
RHOH GTPase cycle	8	2
RORA activates gene expression	3	2
Recycling of bile acids and salts	1	2
Regulation of lipid metabolism by PPARalpha	1	2
Respiratory electron transport	1	2
Reversible hydration of carbon dioxide	0	2
Sema4D induced cell migration and growth-cone collapse	2	2
Synthesis of PC	4	2
Synthesis of Prostaglandins (PG) and Thromboxanes (TX)	2	2
Synthesis of bile acids and bile salts	0	2
Synthesis of bile acids and bile salts via 27-hydroxycholesterol	1	2
Synthesis of bile acids and bile salts via 7alpha-hydroxycholesterol	1	2
Synthesis, secretion, and deacylation of Ghrelin	2	2
Transcriptional activation of mitochondrial biogenesis	5	2
VEGFA-VEGFR2 Pathway	13	2
ABC-family proteins mediated transport	14	1
ADORA2B mediated anti-inflammatory cytokines production	2	1
APC truncation mutants have impaired AXIN binding	1	1
ARL13B-mediated ciliary trafficking of INPP5E	0	1
AXIN missense mutants destabilize the destruction complex	1	1
Acetylcholine regulates insulin secretion	1	1
Activated NTRK2 signals through FYN	2	1
Activation of anterior HOX genes in hindbrain development during early embryogenesis	7	1
Activation of gene expression by SREBF (SREBP). [P04035-1	0	1
Amyloid fiber formation	8	1
Apoptotic cleavage of cellular proteins	5	1
Arachidonate metabolism	1	1
Aspirin ADME	8	1
B-WICH complex positively regulates rRNA expression	1	1
Basigin interactions	2	1
Beta-catenin phosphorylation cascade	2	1
Biogenic amines are oxidatively deaminated to aldehydes by MAOA and MAOB	1	1
Biosynthesis of DHA-derived SPMs	2	1
Biosynthesis of DPAn-3 SPMs	0	1
Biosynthesis of EPA-derived SPMs	0	1
Biosynthesis of electrophilic Omega-3 PUFA oxo-derivatives	1	1
COPII-mediated vesicle transport	2	1
COX reactions	0	1
CRMPs in Sema3A signaling	4	1
CTNNB1 S33 mutants aren't phosphorylated	2	1
CTNNB1 S37 mutants aren't phosphorylated	2	1
CTNNB1 S45 mutants aren't phosphorylated	2	1
CTNNB1 T41 mutants aren't phosphorylated	2	1
Calcineurin activates NFAT	2	1
Cargo concentration in the ER	1	1
Carnitine shuttle	5	1
Catecholamine biosynthesis	3	1
Cholesterol biosynthesis	4	1
Complex I biogenesis	0	1
Complex IV assembly	1	1
Cyclin D associated events in G1	11	1
DARPP-32 events. [Q07343-3	0	1
Defective ABCC9 causes CMD10, ATFB12 and Cantu syndrome	1	1
Defective AVP does not bind AVPR2 and causes neurohypophyseal diabetes insipidus (NDI)	0	1
Defective SLC6A2 causes orthostatic intolerance (OI)	0	1
Defective SLC6A3 causes Parkinsonism-dystonia infantile (PKDYS)	0	1
Degradation of GLI2 by the proteasome	9	1
Degradation of beta-catenin by the destruction complex	9	1
Disassembly of the destruction complex and recruitment of AXIN to the membrane	2	1
Dopamine clearance from the synaptic cleft	1	1
EGR2 and SOX10-mediated initiation of Schwann cell myelination	4	1
Enzymatic degradation of Dopamine by monoamine oxidase	1	1
Enzymatic degradation of dopamine by COMT	1	1
Estrogen-dependent gene expression	13	1
Events associated with phagocytolytic activity of PMN cells	0	1
FCGR3A-mediated phagocytosis	9	1
FOXO-mediated transcription of oxidative stress, metabolic and neuronal genes	5	1
Factors involved in megakaryocyte development and platelet production	9	1
G-protein activation	0	1
GLI3 is processed to GLI3R by the proteasome	8	1
GSK3B and BTRC:CUL1-mediated-degradation of NFE2L2	7	1
Glucagon-like Peptide-1 (GLP1) regulates insulin secretion	2	1
Glucagon-type ligand receptors	4	1
Glycosphingolipid biosynthesis	0	1
HDR through Single Strand Annealing (SSA)	3	1
IRS activation	0	1
Insulin receptor recycling	4	1
Insulin receptor signalling cascade	1	1
Interleukin-10 signaling	11	1
Ion homeostasis	16	1
LTC4-CYSLTR mediated IL4 production	1	1
Leukotriene receptors	2	1
MECP2 regulates transcription factors	0	1
Metabolism of vitamin K	0	1
Methylation	3	1
Mitochondrial unfolded protein response (UPRmt)	5	1
Myogenesis	5	1
NFE2L2 regulating anti-oxidant/detoxification enzymes	3	1
NGF-independant TRKA activation	3	1
Nicotinamide salvaging	2	1
Nuclear signaling by ERBB4	9	1
Opioid Signalling	0	1
Ovarian tumor domain proteases	7	1
PDE3B signalling	1	1
PKR-mediated signaling	19	1
PPARA activates gene expression. [P04035-1	0	1
PTK6 Expression	1	1
Paradoxical activation of RAF signaling by kinase inactive BRAF	12	1
Phase 2 - plateau phase	6	1
Presynaptic depolarization and calcium channel opening	6	1
Presynaptic function of Kainate receptors	0	1
RAC1 GTPase cycle	14	1
RAC2 GTPase cycle	7	1
RAC3 GTPase cycle	8	1
RAF activation	8	1
RAS processing	2	1
RHO GTPases Activate WASPs and WAVEs	4	1
RHOG GTPase cycle	6	1
RHOV GTPase cycle	5	1
RND3 GTPase cycle	3	1
RUNX1 regulates estrogen receptor mediated transcription	0	1
RUNX1 regulates transcription of genes involved in WNT signaling	0	1
RUNX1 regulates transcription of genes involved in differentiation of HSCs	7	1
RUNX2 regulates genes involved in cell migration	4	1
RUNX2 regulates osteoblast differentiation	8	1
Recruitment and ATM-mediated phosphorylation of repair and signaling proteins at DNA double strand breaks	6	1
Regulation of HSF1-mediated heat shock response	8	1
Regulation of Insulin-like Growth Factor (IGF) transport and uptake by Insulin-like Growth Factor Binding Proteins (IGFBPs)	14	1
Regulation of NPAS4 gene transcription	0	1
Regulation of PTEN gene transcription	11	1
Regulation of actin dynamics for phagocytic cup formation	9	1
Regulation of ornithine decarboxylase (ODC)	7	1
Role of ABL in ROBO-SLIT signaling	1	1
SARS-CoV-1 activates/modulates innate immune responses	9	1
SUMOylation of intracellular receptors. [Q96RI1-2	0	1
Sensory processing of sound by inner hair cells of the cochlea	4	1
Serotonin and melatonin biosynthesis	2	1
Serotonin clearance from the synaptic cleft	0	1
Signal attenuation	2	1
Signaling by FGFR1 in disease	6	1
Signaling by GSK3beta mutants	2	1
Signaling by Insulin receptor	0	1
Signaling by cytosolic FGFR1 fusion mutants	4	1
Signaling by moderate kinase activity BRAF mutants	12	1
Signaling downstream of RAS mutants	12	1
Smooth Muscle Contraction	4	1
Stimuli-sensing channels	12	1
Suppression of apoptosis	3	1
Synthesis of 15-eicosatetraenoic acid derivatives	1	1
Synthesis of IP2, IP, and Ins in the cytosol	0	1
Synthesis of PA	4	1
TFAP2 (AP-2) family regulates transcription of growth factors and their receptors	3	1
TGF-beta receptor signaling activates SMADs	4	1
TGF-beta receptor signaling in EMT (epithelial to mesenchymal transition)	3	1
TGFBR1 LBD Mutants in Cancer	2	1
TGFBR3 expression	3	1
TP53 Regulates Metabolic Genes	11	1
TRP channels	16	1
Toxicity of botulinum toxin type A (botA)	2	1
Toxicity of botulinum toxin type D (botD)	2	1
Toxicity of botulinum toxin type E (botE)	1	1
Toxicity of botulinum toxin type F (botF)	2	1
Transcriptional and post-translational regulation of MITF-M expression and activity	11	1
Transcriptional regulation of granulopoiesis	6	1
Triglyceride catabolism	3	1
Truncations of AMER1 destabilize the destruction complex	1	1
Turbulent (oscillatory, disturbed) flow shear stress activates signaling by PIEZO1 and integrins in endothelial cells	10	1
Turbulent (oscillatory, disturbed) flow shear stress activates signaling by PIEZO1 and integrins in endothelial cells. [Q08499-6	0	1
Ub-specific processing proteases	24	1
Ubiquitin-dependent degradation of Cyclin D	9	1
Vasopressin regulates renal water homeostasis via Aquaporins	2	1
Vitamin D (calciferol) metabolism	3	1
XBP1(S) activates chaperone genes	1	1
mTORC1-mediated signalling	4	1
Acetylcholine Neurotransmitter Release Cycle	3	0
Dopamine Neurotransmitter Release Cycle	2	0
Erythropoietin activates Phosphoinositide-3-kinase (PI3K)	4	0
Erythropoietin activates Phospholipase C gamma (PLCG)	2	0
Erythropoietin activates RAS	3	0
Erythropoietin activates STAT5	3	0
Formation of the ureteric bud	3	0
Glutamate Neurotransmitter Release Cycle	4	0
Inactivation of CSF3 (G-CSF) signaling	6	0
Interleukin receptor SHC signaling	3	0
Interleukin-3, Interleukin-5 and GM-CSF signaling	5	0
Mitochondrial protein degradation	4	0
Mitochondrial protein import	1	0
Norepinephrine Neurotransmitter Release Cycle	3	0
Other interleukin signaling	3	0
RET signaling	6	0
Serotonin Neurotransmitter Release Cycle	1	0
Signaling by CSF3 (G-CSF)	7	0
Signaling by Erythropoietin	2	0

## Sheet: ProteinCountsPerPathway
Protein	No. of Pathways
PIK3R1	24
JAK2	18
MAPK1	16
MAPK3	15
CAMK2A	14
CSNK1A1	14
SRC	14
CAMK2D	13
CDC42	13
EP300	13
HDAC3	12
CTNNB1	11
HRAS	11
LYN	11
PSMA2	11
PSMB1	11
PSMB7	11
ITGB1	10
PAK1	10
PSMA1	10
PSMA3	10
PSMA6	10
PSMB2	10
AKT1	9
AREG	9
EGFR	9
FYN	9
HSP90AA1	9
PIK3CB	9
ERBB4	8
HDAC1	8
NR1H2	8
STAT3	8
TP53	8
ADCY5	7
CACNB2	7
HDAC2	7
MMP9	7
PAK4	7
RORA	7
STAT1	7
AKT2	6
AKT3	6
BTK	6
CACNA2D2	6
ERBB2	6
FGF2	6
HSP90AB1	6
KALRN	6
KIT	6
MAOA	6
MMP2	6
MMP3	6
PLD1	6
PRKCA	6
PTPN11	6
RARA	6
STAT5A	6
ADAM10	5
ADCY1	5
AR	5
CDKN1A	5
CTSG	5
CYBB	5
FGF1	5
FGF4	5
FGFR1	5
HGF	5
HSPA1A	5
HSPA1B	5
KDM1A	5
MET	5
MT-CO2	5
MTOR	5
NR1D1	5
NTRK2	5
PGR	5
SIRT1	5
SREBF2	5
SYK	5
ABCC9	4
AGTR1	4
ALB	4
APOB	4
APP	4
ARAF	4
BRAF	4
CACNB1	4
CASK	4
CCND1	4
CDK4	4
CDK5	4
CFTR	4
CHRNB4	4
CSK	4
CTSD	4
CXCL8	4
CYSLTR2	4
ESRRA	4
FGF18	4
FGFR3	4
FKBP4	4
GRM1	4
HIF1A	4
IKBKG	4
LCK	4
LIMK1	4
MAP2K2	4
MDM2	4
NFKB1	4
PAK6	4
PDGFRA	4
PDGFRB	4
PKN1	4
PPIA	4
PTAFR	4
RIPK1	4
SLC18A2	4
SMAD3	4
SV2B	4
TGFBR1	4
TUBA1B	4
TUBB4B	4
VCP	4
YES1	4
ABL2	3
ADCYAP1R1	3
ALOX15	3
ALOX5	3
ATM	3
C3AR1	3
CACNG8	3
CASP3	3
CASR	3
CDK2	3
CDK8	3
CHRNA3	3
CPT1A	3
CTSB	3
CTSK	3
CTSL	3
CTSS	3
FDFT1	3
FKBP5	3
FPR1	3
GCGR	3
GPR17	3
GPR39	3
GRK2	3
ITGA2B	3
JUN	3
MAPK14	3
MC1R	3
MC4R	3
MMP10	3
NFKBIA	3
NPSR1	3
NTRK3	3
PKN3	3
PLD2	3
PLG	3
PPARD	3
PPP1CA	3
PPP3CA	3
PRKCD	3
PSEN1	3
PTPN1	3
RARB	3
RARG	3
RB1	3
RELA	3
RET	3
RGS4	3
RHO	3
SCD	3
SIRT3	3
SLC18A3	3
SLC22A2	3
SV2C	3
TACR1	3
TGFBR2	3
TNF	3
TUBA1C	3
TUBA4A	3
TUBB2A	3
TUBB3	3
TUBB4A	3
TXNRD1	3
AAK1	2
ABCA1	2
ABCC2	2
ACACA	2
ADAM17	2
AGTR2	2
AHR	2
ALDH2	2
APLNR	2
ATP1A1	2
ATP1A3	2
BAD	2
BCL2	2
BCL2L1	2
BMP4	2
BRCA1	2
CACNA1A	2
CACNA1E	2
CACNA1G	2
CACNB4	2
CALCA	2
CAMK4	2
CAPN1	2
CAPN2	2
CASP9	2
CCKAR	2
CCKBR	2
CCL5	2
CCND3	2
CCR2	2
CCR5	2
CDK1	2
CHAT	2
CHRNA5	2
CHRNA6	2
CHRNB3	2
CNR2	2
CPT2	2
CSNK1D	2
CTSH	2
CXCR1	2
CXCR2	2
DLD	2
DNAJA1	2
F2R	2
F2RL1	2
F2RL3	2
FASN	2
FCER2	2
FGR	2
FOS	2
GGPS1	2
GHRHR	2
GHSR	2
GIPR	2
GPBAR1	2
GPER1	2
GPR183	2
GPR37	2
GPR37L1	2
GPR4	2
GPR55	2
GPR65	2
GPR84	2
GRK3	2
GRK5	2
GRM2	2
GRM3	2
GRM7	2
GRM8	2
HCAR2	2
HRH2	2
HRH4	2
HSD3B7	2
HSP90B1	2
HSPB1	2
HTR1B	2
HTR2B	2
HTR4	2
HTR5A	2
HTR6	2
HTR7	2
ICAM1	2
IDE	2
IKBKB	2
IMPDH2	2
ITGA5	2
ITGB2	2
KCNJ10	2
KCNJ15	2
KCNJ16	2
KCNJ4	2
KCNJ6	2
KCNMA1	2
KEAP1	2
LDLR	2
LPAR1	2
LPAR2	2
LPAR3	2
LPL	2
MAP2K6	2
MAP3K7	2
MAPK11	2
MAPKAPK2	2
MGLL	2
MMP25	2
NAMPT	2
NISCH	2
NNMT	2
NOX1	2
NPY2R	2
NPY5R	2
NR2C1	2
NR2E1	2
NR4A1	2
NR4A2	2
NTSR1	2
P2RY2	2
PDE11A	2
PLA2G4A	2
PRKCB	2
PRKCG	2
PSENEN	2
PTPRF	2
RIPK3	2
RORC	2
RYR1	2
RYR2	2
S1PR1	2
SCD5	2
SGK1	2
SPHK1	2
SQLE	2
SSTR1	2
SSTR5	2
TBK1	2
THRB	2
TLR7	2
TRIB3	2
TRPC1	2
TRPC3	2
TRPM2	2
TRPM4	2
TTR	2
TUBB	2
TXN	2
WDR5	2
ABCA4	1
ABCB1	1
ABCC6	1
ACE2	1
ACKR3	1
ACP3	1
AHCY	1
ALOX12	1
AMPD3	1
ANPEP	1
AOC1	1
APAF1	1
ASIC1	1
ATP2A1	1
ATP2A2	1
ATP2A3	1
ATP2B2	1
ATP2B3	1
AXIN2	1
AXL	1
BACE1	1
BIRC5	1
BLM	1
BRD4	1
CAMK1	1
CASP1	1
CASP6	1
CASP7	1
CASP8	1
CCND2	1
CCNE1	1
CCR3	1
CCR7	1
CDC25A	1
CDK5R1	1
CDK6	1
CHEK2	1
CHRNA7	1
CLCN1	1
CLCN3	1
CRHR1	1
CSF1R	1
CSNK2A1	1
CSNK2A2	1
CTSA	1
CX3CR1	1
CXCR4	1
CYP19A1	1
CYP1A1	1
CYP1A2	1
CYP24A1	1
CYP2C19	1
CYP2C9	1
CYP2D6	1
CYP2E1	1
CYP2R1	1
CYP3A4	1
CYP46A1	1
DBH	1
DMPK	1
DPP7	1
ECE1	1
EEF2K	1
EIF2AK2	1
EIF4E	1
ELOVL6	1
EPHA1	1
EPHA3	1
EPHA4	1
EPHB2	1
ESRRB	1
ESRRG	1
F7	1
FABP2	1
FES	1
FFAR1	1
FFAR2	1
FUCA1	1
GAA	1
GAK	1
GC	1
GCK	1
GHRL	1
GLA	1
GLB1	1
GLI2	1
GNRHR	1
GPR35	1
GRK6	1
GSTP1	1
GUCY1B1	1
HCRTR1	1
HCRTR2	1
HDAC4	1
HDAC5	1
HDAC6	1
HNF4A	1
HNF4G	1
HPGDS	1
HSD17B10	1
HSPA5	1
IGF1R	1
IGFBP3	1
IGFBP5	1
ITGB4	1
KARS1	1
KCNE1	1
KCNJ8	1
KCNQ1	1
KCNQ2	1
KCNQ3	1
KCNS3	1
KDR	1
KLK3	1
LMNA	1
LRG1	1
MAPK7	1
MAPK8	1
MBTPS1	1
MCL1	1
MCOLN1	1
MIF	1
MLKL	1
MME	1
MMP16	1
MMP24	1
NLK	1
NOD2	1
NOS1	1
NOS2	1
NOS3	1
NPFFR2	1
NPM1	1
NPPA	1
NR0B1	1
NR0B2	1
NR1I3	1
NR2F1	1
NR2F2	1
NR4A3	1
NTRK1	1
OPN1LW	1
OPN1MW	1
OPN1SW	1
OPN3	1
OPN4	1
OTC	1
P2RY12	1
P2RY6	1
P4HB	1
PHOSPHO1	1
PIK3C2A	1
PIM1	1
PIP5K1A	1
PKM	1
PLA2G5	1
PLA2G7	1
PLAUR	1
PMP22	1
PNMT	1
POLB	1
PPIB	1
PRKAA1	1
PRKAB1	1
PRKCE	1
PRKCZ	1
PRKG1	1
PRSS3	1
PSEN2	1
PTGER1	1
PTGER4	1
PTGES	1
PTGFR	1
PTK2B	1
PTPN13	1
PTPRA	1
PTPRC	1
PTPRS	1
PTPRZ1	1
QPCT	1
RAMP1	1
RIPK2	1
RORB	1
RPS6KA1	1
RPS6KB1	1
RXFP2	1
S100B	1
SCNN1G	1
SELL	1
SERPINE1	1
SGK3	1
SLC18A1	1
SLC1A1	1
SLC1A2	1
SLC1A3	1
SLC1A6	1
SLC22A5	1
SLC2A1	1
SLC5A7	1
SLC6A1	1
SLC6A11	1
SLC6A12	1
SLC6A20	1
SLC6A5	1
SLC6A9	1
SRPK1	1
TAAR1	1
TAAR2	1
TAAR5	1
TACR3	1
TH	1
TLR2	1
TLR4	1
TLR9	1
TNFRSF1A	1
TNNI3	1
TPCN1	1
TPCN2	1
TPH1	1
TPH2	1
TRPA1	1
TRPC5	1
TRPC6	1
TRPM7	1
TRPM8	1
TRPV4	1
TRPV5	1
TRPV6	1
UBE2N	1
UGT2B7	1
USP7	1
VCAM1	1
WEE1	1
WNK2	1
WNK3	1
XCR1	1
YWHAG	1
ZAP70	1
