# Supplementary material for: KGG: a fully automated workflow for creating disease-specific knowledge graphs
Source: Bioinformatics. 2025 Jun 28;41(7):btaf383. doi: 10.1093/bioinformatics/btaf383 (PMC12270262; doi:10.1093/bioinformatics/btaf383)
Supplement: btaf383_Supplementary_Data [file btaf383_supplementary_data.zip › Supplementary Table 1.csv]

UniProt	PDB	Gene	Total_PDBs	Xray_structures	Total_xrayStructures
P03372	['1A52', '1ERE', '1ERR', '1G50', '1GWQ', '1GWR', '1HCP', '1HCQ', '1L2I', '1PCG', '1QKT', '1QKU', '1R5K', '1SJ0', '1UOM', '1X7E', '1X7R', '1XP1', '1XP6', '1XP9', '1XPC', '1XQC', '1YIM', '1YIN', '1ZKY', '2AYR', '2B1V', '2B1Z', '2B23', '2BJ4', '2FAI', '2G44', '2G5O', '2I0J', '2IOG', '2IOK', '2JF9', '2JFA', '2LLO', '2LLQ', '2OCF', '2OUZ', '2P15', '2POG', '2Q6J', '2Q70', '2QA6', '2QA8', '2QAB', '2QE4'…	ESR1	439	['1A52', '1ERE', '1ERR', '1G50', '1GWQ', '1GWR', '1HCQ', '1L2I', '1PCG', '1QKT', '1QKU', '1R5K', '1SJ0', '1UOM', '1X7E', '1X7R', '1XP1', '1XP6', '1XP9', '1XPC', '1XQC', '1YIM', '1YIN', '1ZKY', '2AYR', '2B1V', '2B1Z', '2B23', '2BJ4', '2FAI', '2G44', '2G5O', '2I0J', '2IOG', '2IOK', '2JF9', '2JFA', '2OCF', '2OUZ', '2P15', '2POG', '2Q6J', '2Q70', '2QA6', '2QA8', '2QAB', '2QE4', '2QGT', '2QGW', '2QH6'…	435
P49841	['1GNG', '1H8F', '1I09', '1J1B', '1J1C', '1O6K', '1O6L', '1O9U', '1PYX', '1Q3D', '1Q3W', '1Q41', '1Q4L', '1Q5K', '1R0E', '1UV5', '2JDO', '2JDR', '2JLD', '2O5K', '2OW3', '2UW9', '2X39', '2XH5', '3CQU', '3CQW', '3DU8', '3E87', '3E88', '3E8D', '3F7Z', '3F88', '3GB2', '3I4B', '3L1S', '3M1S', '3MV5', '3OW4', '3PUP', '3Q3B', '3QKK', '3SAY', '3SD0', '3ZDI', '3ZRK', '3ZRL', '3ZRM', '4ACC', '4ACD', '4ACG'…	GSK3B	105	['1GNG', '1H8F', '1I09', '1J1B', '1J1C', '1O6K', '1O6L', '1O9U', '1PYX', '1Q3D', '1Q3W', '1Q41', '1Q4L', '1Q5K', '1R0E', '1UV5', '2JDO', '2JDR', '2JLD', '2O5K', '2OW3', '2UW9', '2X39', '2XH5', '3CQU', '3CQW', '3DU8', '3E87', '3E88', '3E8D', '3F7Z', '3F88', '3GB2', '3I4B', '3L1S', '3M1S', '3MV5', '3OW4', '3PUP', '3Q3B', '3QKK', '3SAY', '3SD0', '3ZDI', '3ZRK', '3ZRL', '3ZRM', '4ACC', '4ACD', '4ACG'…	105
P22303	['1B41', '1F8U', '1VZJ', '2X8B', '3LII', '4BDT', '4EY4', '4EY5', '4EY6', '4EY7', '4EY8', '4M0E', '4M0F', '4PQE', '5FOQ', '5FPQ', '5HF5', '5HF6', '5HF8', '5HF9', '5HFA', '5HQ3', '6CQT', '6CQU', '6CQV', '6CQW', '6CQX', '6CQY', '6CQZ', '6F25', '6NEA', '6NTG', '6NTH', '6NTK', '6NTL', '6NTM', '6NTN', '6NTO', '6O4W', '6O4X', '6O50', '6O52', '6O5R', '6O5S', '6O5V', '6O66', '6O69', '6U34', '6U37', '6U3P'…	ACHE	74	['1B41', '1F8U', '1VZJ', '2X8B', '3LII', '4BDT', '4EY4', '4EY5', '4EY6', '4EY7', '4EY8', '4M0E', '4M0F', '4PQE', '5FOQ', '5FPQ', '5HF5', '5HF6', '5HF8', '5HF9', '5HFA', '5HQ3', '6CQT', '6CQU', '6CQV', '6CQW', '6CQX', '6CQY', '6CQZ', '6F25', '6NEA', '6NTG', '6NTH', '6NTK', '6NTL', '6NTM', '6NTN', '6NTO', '6O4W', '6O4X', '6O50', '6O52', '6O5R', '6O5S', '6O5V', '6O66', '6O69', '6U34', '6U37', '6U3P'…	74
P27338	['1GOS', '1OJ9', '1OJA', '1OJC', '1OJD', '1S2Q', '1S2Y', '1S3B', '1S3E', '2BK3', '2BK4', '2BK5', '2BYB', '2C64', '2C65', '2C66', '2C67', '2C70', '2C72', '2C73', '2C75', '2C76', '2V5Z', '2V60', '2V61', '2VRL', '2VRM', '2VZ2', '2XCG', '2XFN', '2XFO', '2XFP', '2XFQ', '2XFU', '3PO7', '3ZYX', '4A79', '4A7A', '4CRT', '5MRL', '6FVZ', '6FW0', '6FWC', '6RKB', '6RKP', '6RLE', '6YT2', '7B0V', '7B0Z', '7P4F'…	MAOB	52	['1GOS', '1OJ9', '1OJA', '1OJC', '1OJD', '1S2Q', '1S2Y', '1S3B', '1S3E', '2BK3', '2BK4', '2BK5', '2BYB', '2C64', '2C65', '2C66', '2C67', '2C70', '2C72', '2C73', '2C75', '2C76', '2V5Z', '2V60', '2V61', '2VRL', '2VRM', '2VZ2', '2XCG', '2XFN', '2XFO', '2XFP', '2XFQ', '2XFU', '3PO7', '3ZYX', '4A79', '4A7A', '4CRT', '5MRL', '6FVZ', '6FW0', '6FWC', '6RKB', '6RKP', '6RLE', '6YT2', '7B0V', '7B0Z', '7P4F'…	52
P07550	['1GQ4', '2R4R', '2R4S', '2RH1', '3D4S', '3KJ6', '3NY8', '3NY9', '3NYA', '3P0G', '3PDS', '3SN6', '4GBR', '4LDE', '4LDL', '4LDO', '4QKX', '5D5A', '5D5B', '5D6L', '5JQH', '5X7D', '6E67', '6KR8', '6MXT', '6N48', '6NI3', '6OBA', '6PRZ', '6PS0', '6PS1', '6PS2', '6PS3', '6PS4', '6PS5', '6PS6', '7BZ2', '7DHI', '7DHR', '7XK9', '7XKA', '8GDZ', '8GE1', '8GE2', '8GE3', '8GE4', '8GE5', '8GE6', '8GE7', '8GE8'…	ADRB2	125	['1GQ4', '2R4R', '2R4S', '2RH1', '3D4S', '3KJ6', '3NY8', '3NY9', '3NYA', '3P0G', '3PDS', '3SN6', '4GBR', '4LDE', '4LDL', '4LDO', '4QKX', '5D5A', '5D5B', '5D6L', '5JQH', '5X7D', '6E67', '6MXT', '6N48', '6OBA', '6PRZ', '6PS0', '6PS1', '6PS2', '6PS3', '6PS4', '6PS5', '6PS6', '7XK9', '7XKA']	36
P10828	['1BSX', '1N46', '1NAX', '1NQ0', '1NQ1', '1NQ2', '1NUO', '1Q4X', '1R6G', '1XZX', '1Y0X', '2J4A', '2NLL', '2PIN', '3D57', '3GWS', '3IMY', '3JZC', '4ZO1', '6KKB', '6KKE', '6KNU', '6KNV', '6KNW', '7WLX', '7WMG', '7WMH', '7WMJ', '7WML', '7WMN', '7WMO']	THRB	31	['1BSX', '1N46', '1NAX', '1NQ0', '1NQ1', '1NQ2', '1NUO', '1Q4X', '1R6G', '1XZX', '1Y0X', '2J4A', '2NLL', '2PIN', '3D57', '3GWS', '3IMY', '3JZC', '4ZO1', '6KKB', '6KKE', '6KNU', '6KNV', '6KNW', '7WLX', '7WMG', '7WMH', '7WMJ', '7WML', '7WMN', '7WMO']	31
P04035	['1DQ8', '1DQ9', '1DQA', '1HW8', '1HW9', '1HWI', '1HWJ', '1HWK', '1HWL', '2Q1L', '2Q6B', '2Q6C', '2R4F', '3BGL', '3CCT', '3CCW', '3CCZ', '3CD0', '3CD5', '3CD7', '3CDA', '3CDB']	HMGCR	22	['1DQ8', '1DQ9', '1DQA', '1HW8', '1HW9', '1HWI', '1HWJ', '1HWK', '1HWL', '2Q1L', '2Q6B', '2Q6C', '2R4F', '3BGL', '3CCT', '3CCW', '3CCZ', '3CD0', '3CD5', '3CD7', '3CDA', '3CDB']	22
P06401	['1A28', '1E3K', '1SQN', '1SR7', '1ZUC', '2C7A', '2OVH', '2OVM', '2W8Y', '3D90', '3G8O', '3HQ5', '3KBA', '3ZR7', '3ZRA', '3ZRB', '4A2J', '4APU', '4OAR', '5CC0']	PGR	20	['1A28', '1E3K', '1SQN', '1SR7', '1ZUC', '2C7A', '2OVH', '2OVM', '2W8Y', '3D90', '3G8O', '3HQ5', '3KBA', '3ZR7', '3ZRA', '3ZRB', '4A2J', '4APU', '4OAR', '5CC0']	20
P28223	['6A93', '6A94', '6WGT', '6WH4', '6WHA', '7RAN', '7VOD', '7VOE', '7WC4', '7WC5', '7WC6', '7WC7', '7WC8', '7WC9', '8JT8']	HTR2A	15	['6A93', '6A94', '6WGT', '6WH4', '7VOD', '7VOE', '7WC4', '7WC5', '7WC6', '7WC7', '7WC8', '7WC9', '8JT8']	13
P29218	['1AWB', '1IMA', '1IMB', '1IMC', '1IMD', '1IME', '1IMF', '2HHM', '4AS4', '6GIU', '6GJ0', '6ZK0', '7VCE']	IMPA1	13	['1AWB', '1IMA', '1IMB', '1IMC', '1IMD', '1IME', '1IMF', '2HHM', '4AS4', '6GIU', '6GJ0', '6ZK0', '7VCE']	13
P31645	['5I6X', '5I6Z', '5I71', '5I73', '5I74', '5I75', '6AWN', '6AWO', '6AWP', '6AWQ', '6DZV', '6DZW', '6DZY', '6DZZ', '6VRH', '6VRK', '6VRL', '6W2B', '6W2C', '7LI6', '7LI7', '7LI8', '7LI9', '7LIA', '7LWD', '7MGW', '7TXT']	SLC6A4	27	['5I6X', '5I6Z', '5I71', '5I73', '5I74', '5I75', '6AWN', '6AWO', '6AWP', '6AWQ', '6W2B', '6W2C']	12
Q05586	['2HQW', '2NR1', '3BYA', '5H8F', '5H8H', '5H8N', '5H8Q', '5I2K', '5I2N', '5KCJ', '5KDT', '5TP9', '5TPA', '6IRA', '6IRF', '6IRG', '6IRH', '7EOQ', '7EOR', '7EOS', '7EOT', '7EOU', '7EU7', '7EU8', '7YFF', '7YFL', '7YFM', '7YFO', '7YFR', '8E92', '8E93', '8E94', '8E96', '8E97', '8E98', '8E99', '8UUE']	GRIN1	37	['2HQW', '3BYA', '5H8F', '5H8H', '5H8N', '5H8Q', '5I2K', '5I2N', '5KCJ', '5KDT', '5TP9', '5TPA']	12
Q13224	['5EWJ', '5EWL', '5EWM', '7EU8', '7KL0', '7KL1', '7KL2', '7UIS', '7UJP', '7UJQ', '7UJR', '7UJS', '7UJT']	GRIN2B	13	['5EWJ', '5EWL', '5EWM', '7KL0', '7KL1', '7KL2', '7UIS', '7UJP', '7UJQ', '7UJR', '7UJS', '7UJT']	12
Q12879	['3NFL', '5H8F', '5H8H', '5H8N', '5H8Q', '5I2K', '5I2N', '5KCJ', '5KDT', '5TP9', '5TPA', '6IRA', '6IRF', '6IRG', '6IRH', '7EOQ', '7EOR', '7EOS', '7EOT', '7EOU', '7EU7', '8E99']	GRIN2A	22	['3NFL', '5H8F', '5H8H', '5H8N', '5H8Q', '5I2K', '5I2N', '5KCJ', '5KDT', '5TP9', '5TPA']	11
P10827	['1NAV', '2H77', '2H79', '3HZF', '3ILZ', '3JZB', '4LNW', '4LNX', '7QDT']	THRA	9	['1NAV', '2H77', '2H79', '3HZF', '3ILZ', '3JZB', '4LNW', '4LNX', '7QDT']	9
P41595	['4IB4', '4NC3', '5TUD', '5TVN', '6DRX', '6DRY', '6DRZ', '6DS0', '7SRQ', '7SRR', '7SRS']	HTR2B	11	['4IB4', '4NC3', '5TUD', '5TVN', '6DRX', '6DRY', '6DRZ', '6DS0']	8
P35354	['5F19', '5F1A', '5IKQ', '5IKR', '5IKT', '5IKV', '5KIR']	PTGS2	7	['5F19', '5F1A', '5IKQ', '5IKR', '5IKT', '5IKV', '5KIR']	7
P21554	['1LVQ', '1LVR', '2B0Y', '2KOE', '2MZ2', '2MZ3', '2MZA', '5TGZ', '5U09', '5XR8', '5XRA', '6KPG', '6KQI', '6N4B', '7FEE', '7V3Z', '7WV9', '8GAG', '8GHV', '8K8J', '8WRZ', '8WU1']	CNR1	22	['5TGZ', '5U09', '5XR8', '5XRA', '6KQI', '7FEE', '7V3Z']	7
Q14524	['2KBI', '2L53', '4DCK', '4DJC', '4JQ0', '4OVN', '5DBR', '6LQA', '6MUD', '7DTC', '7L83']	SCN5A	11	['4DCK', '4DJC', '4JQ0', '4OVN', '5DBR', '6MUD']	6
Q99720	['5HK1', '5HK2', '6DJZ', '6DK0', '6DK1']	SIGMAR1	5	['5HK1', '5HK2', '6DJZ', '6DK0', '6DK1']	5
P51649	['2W8N', '2W8O', '2W8P', '2W8Q', '2W8R']	ALDH5A1	5	['2W8N', '2W8O', '2W8P', '2W8Q', '2W8R']	5
P11229	['5CXV', '6OIJ', '6WJC', '6ZFZ', '6ZG4', '6ZG9']	CHRM1	6	['5CXV', '6WJC', '6ZFZ', '6ZG4', '6ZG9']	5
P41143	['4N6H', '4RWA', '4RWD', '6PT2', '6PT3', '8F7S']	OPRD1	6	['4N6H', '4RWA', '4RWD', '6PT2', '6PT3']	5
P49286	['6ME6', '6ME7', '6ME8', '6ME9', '7VH0']	MTNR1B	5	['6ME6', '6ME7', '6ME8', '6ME9']	4
P31644	['5O8F', '5OJM', '6A96', '8BEJ', '8BGI', '8BHA', '8BHB', '8BHG', '8BHI', '8BHK', '8BHM', '8BHO', '8BHQ', '8BHR', '8BHS']	GABRA5	15	['5O8F', '5OJM', '8BGI', '8BHG']	4
P28222	['4IAQ', '4IAR', '5V54', '6G79', '7C61']	HTR1B	5	['4IAQ', '4IAR', '5V54', '7C61']	4
P08588	['2LSQ', '7BTS', '7BU6', '7BU7', '7BVQ']	ADRB1	5	['7BTS', '7BU6', '7BU7', '7BVQ']	4
P48039	['6ME2', '6ME3', '6ME4', '6ME5', '7DB6', '7VGY', '7VGZ']	MTNR1A	7	['6ME2', '6ME3', '6ME4', '6ME5']	4
P21397	['2BXR', '2BXS', '2Z5X', '2Z5Y']	MAOA	4	['2BXR', '2BXS', '2Z5X', '2Z5Y']	4
P41145	['4DJH', '6B73', '6VI4', '7T10', '7T11', '7UL2', '7UL3', '7UL5', '7Y1F', '7YIT', '7YMJ', '8DZP', '8DZQ', '8DZR', '8DZS', '8F7W', '8FEG', '8HNN', '8K2W']	OPRK1	19	['4DJH', '6B73', '6VI4', '7YIT']	4
P14416	['5AER', '6CM4', '6LUQ', '6VMS', '7DFP', '7JVR', '8IRS']	DRD2	7	['5AER', '6CM4', '6LUQ', '7DFP']	4
P28472	['4COF', '5O8F', '5OJM', '6A96', '6HUG', '6HUJ', '6HUK', '6HUO', '6HUP', '6I53', '6QFA', '7PBD', '7PBZ', '7PC0', '7QN5', '7QN6', '7QN7', '7QN8', '7QN9', '7QNA', '7QNB', '7QNC', '7QND', '7QNE', '8PVB']	GABRB3	25	['4COF', '5O8F', '5OJM']	3
Q93088	['1LT7', '1LT8', '4M3P', '8D45']	BHMT	4	['1LT7', '1LT8', '4M3P']	3
P49840	['7SXF', '7SXG']	GSK3A	2	['7SXF', '7SXG']	2
P21917	['5WIU', '5WIV']	DRD4	2	['5WIU', '5WIV']	2
P28335	['6BQG', '6BQH', '8DPF', '8DPG', '8DPH', '8DPI']	HTR2C	6	['6BQG', '6BQH']	2
P35499	['6AGF', '6MBA', '6MC9']	SCN4A	3	['6MBA', '6MC9']	2
P08913	['1HLL', '1HO9', '1HOD', '1HOF', '6K42', '6KUX', '6KUY', '7EJ0', '7EJ8', '7EJA', '7EJK', '7W6P', '7W7E']	ADRA2A	13	['6KUX', '6KUY']	2
Q99250	['2KAV', '4JPZ', '4RLY', '6BUT', '6J8E']	SCN2A	5	['4JPZ', '4RLY']	2
P14867	['6CDU', '6D1S', '6D6T', '6D6U', '6HUG', '6HUJ', '6HUK', '6HUO', '6HUP', '6I53', '6X3S', '6X3T', '6X3U', '6X3V', '6X3W', '6X3X', '6X3Z', '6X40', '7PBD', '7PBZ', '7PC0', '7QNE', '7T0W', '7T0Z', '8DD2', '8DD3', '8SGO', '8SI9', '8SID']	GABRA1	29	['6CDU', '6D1S']	2
Q13639	['5EM9', '7XT8', '7XT9', '7XTA']	HTR4	4	['5EM9']	1
P35462	['3PBL', '7CMU', '7CMV', '8IRT']	DRD3	4	['3PBL']	1
P21728	['7CKW', '7CKX', '7CKY', '7CKZ', '7CRH', '7F0T', '7F1O', '7F1Z', '7F23', '7F24', '7JOZ', '7JV5', '7JVP', '7JVQ', '7LJC', '7LJD', '7X2C', '7X2D', '7X2F', '8IRR']	DRD1	20	['7JOZ']	1
P18825	['6KUW']	ADRA2C	1	['6KUW']	1
P47898	['7UM4', '7UM5', '7UM6', '7UM7', '7X5H']	HTR5A	5	['7UM4']	1
Q15858	['5EK0', '6J8G', '6J8H', '6J8I', '6J8J', '6N4Q', '6N4R', '6NT3', '6NT4', '6VXO', '6W6O', '7K48', '7W9K', '7W9L', '7W9M', '7W9P', '7W9T', '7XM9', '7XMF', '7XMG', '7XVE', '7XVF', '8F0P', '8F0Q', '8F0R', '8F0S', '8G1A', '8I5B', '8I5G', '8I5X', '8I5Y', '8J4F', '8S9B', '8S9C', '8THG', '8THH', '8XMM', '8XMN', '8XMO']	SCN9A	39	['5EK0']	1
P23219	['6Y3C']	PTGS1	1	['6Y3C']	1
P35367	['3RZE', '7DFL']	HRH1	2	['3RZE']	1
Q01959	[]	SLC6A3	0	[]	0
P25100	[]	ADRA1D	0	[]	0
Q9Y5Y9	['7WE4', '7WEL', '7WFR', '7WFW']	SCN10A	4	[]	0
O95264	[]	HTR3B	0	[]	0
Q9UQD0	['8FHD', '8GZ1', '8GZ2']	SCN8A	3	[]	0
Q8TCU5	['8USW', '8USX', '8UUE']	GRIN3A	3	[]	0
P18089	['6K41', '6K42']	ADRA2B	2	[]	0
P23975	[]	SLC6A2	0	[]	0
O60391	[]	GRIN3B	0	[]	0
Q99928	[]	GABRG3	0	[]	0
P48169	['7QN5', '7QN7', '7QN9', '7QNA', '7QNC']	GABRA4	5	[]	0
Q9NY46	['7W77', '7W7F']	SCN3A	2	[]	0
P30939	['7EXD']	HTR1F	1	[]	0
P28221	['7E32']	HTR1D	1	[]	0
O14764	['7QN5', '7QN6', '7QN7', '7QN8', '7QN9', '7QNC', '7QND']	GABRD	7	[]	0
Q8WXA8	[]	HTR3C	0	[]	0
P18505	[]	GABRB1	0	[]	0
P21918	['8IRV']	DRD5	1	[]	0
Q9UN88	[]	GABRQ	0	[]	0
P08908	['7E2X', '7E2Y', '7E2Z', '8JSP', '8JT6', '8W8B']	HTR1A	6	[]	0
P35368	[]	ADRA1B	0	[]	0
P47869	[]	GABRA2	0	[]	0
P34969	['7XTC']	HTR7	1	[]	0
P18507	['6D6T', '6D6U', '6HUG', '6HUJ', '6HUK', '6HUO', '6HUP', '6I53', '6X3S', '6X3T', '6X3U', '6X3V', '6X3W', '6X3X', '6X3Z', '6X40', '7QNB', '7QNE', '7T0W', '7T0Z', '8DD2', '8DD3', '8SGO', '8SI9', '8SID']	GABRG2	25	[]	0
Q70Z44	[]	HTR3D	0	[]	0
P78334	[]	GABRE	0	[]	0
P28566	['7E33']	HTR1E	1	[]	0
P34903	[]	GABRA3	0	[]	0
Q8N1C3	[]	GABRG1	0	[]	0
A5X5Y0	[]	HTR3E	0	[]	0
Q01118	['7TJ8', '7TJ9']	SCN7A	2	[]	0
Q14957	['8E92', '8E93', '8E94', '8E97', '8E98', '8E99']	GRIN2C	6	[]	0
O15399	['7YFF', '7YFL', '7YFM', '7YFO', '7YFR', '8E96']	GRIN2D	6	[]	0
P50406	['7XTB', '7YS6', '8JLZ']	HTR6	3	[]	0
Q9UI33	[]	SCN11A	0	[]	0
P35372	['8EF5', '8EF6', '8EFB', '8EFL', '8EFO', '8EFQ', '8F7Q', '8F7R']	OPRM1	8	[]	0
Q9H2M3	[]	BHMT2	0	[]	0
Q16445	[]	GABRA6	0	[]	0
P46098	['8AXD']	HTR3A	1	[]	0
P35498	['7DTD']	SCN1A	1	[]	0
P35348	['7YM8', '7YMH', '7YMJ', '8HN1', '8THK', '8THL']	ADRA1A	6	[]	0
P47870	['6D6T', '6D6U', '6X3S', '6X3T', '6X3U', '6X3V', '6X3W', '6X3X', '6X3Z', '6X40', '7T0W', '7T0Z', '8DD2', '8DD3', '8SGO', '8SI9', '8SID']	GABRB2	17	[]	0
O00591	[]	GABRP	0	[]	0
