# Supplementary material for: KGG: a fully automated workflow for creating disease-specific knowledge graphs
Source: Bioinformatics. 2025 Jun 28;41(7):btaf383. doi: 10.1093/bioinformatics/btaf383 (PMC12270262; doi:10.1093/bioinformatics/btaf383)
Supplement: btaf383_Supplementary_Data [file btaf383_supplementary_data.zip › Supplementary Table 2.csv]

drugId	smiles	MW	HBA	HBD	LogP	AtomNum	MolRefractivity	RotBond	TPSA	Charge	HeavyAtom	RingNum	Violation(s)_ro5	Lipinski_ro5	Ghose	Veber	REOS	QED	phase	Flag
CHEMBL1324	Cc1ccc(C(=O)c2cc(O)c(O)c([N+](=O)[O-])c2)cc1	273.244	6	2	2.54542	20	71.0375	3	100.67	0	20	2	0	0	0	0	0	0	4	0
CHEMBL52440	COc1ccc2c(c1)[C@]13CCCC[C@@H]1[C@H](C2)N(C)CC3	271.404	2	0	3.3834	20	81.369	1	12.47	0	20	4	0	0	0	0	0	0	2	0
CHEMBL911	Cc1ccc(-c2nc3ccc(C)cn3c2CC(=O)N(C)C)cc1	307.397	4	0	3.24884	23	92.5	3	37.61	0	23	3	0	0	0	0	0	0	2	0
CHEMBL1551	C[C@H](CCC(=O)O)[C@H]1CC[C@H]2[C@@H]3[C@@H](O)C[C@@H]4C[C@H](O)CC[C@]4(C)[C@H]3CC[C@]12C	392.58	4	3	4.4779	28	108.6474	4	77.76	0	28	4	0	0	0	0	0	0	2	0
CHEMBL61872	CC(=O)N1N=C(c2ccc(N)cc2)c2cc3c(cc2C[C@H]1C)OCO3	337.379	6	2	2.543	25	94.7444	1	77.15	0	25	4	0	0	0	0	0	0	2	0
CHEMBL1201066	COc1ccc(C(CN(C)C)C2(O)CCCCC2)cc1.Cl	313.869	3	1	3.4574	21	89.5718	5	32.7	0	21	2	0	0	0	0	0	0	3	0
CHEMBL1490	OC(CCN1CCCCC1)(c1ccccc1)C1CCCCC1	301.474	2	1	4.3305	22	91.8218	5	23.47	0	22	3	0	0	0	0	0	0	4	0
CHEMBL2346738	Fc1ccc2nc(CCC#Cc3ccccn3)cn2c1	265.291	3	0	2.8527	20	74.586	2	30.19	0	20	3	0	0	0	0	0	0	2	0
CHEMBL656	COc1ccc2c3c1O[C@H]1C(=O)CC[C@@]4(O)[C@@H](C2)N(C)CC[C@]314	315.369	5	1	1.0482	23	83.0178	1	59	0	23	5	0	0	0	0	0	0	3	0
CHEMBL3087515	COC(=O)N1CC[C@@H]2[C@H]1CCC[C@@]2(O)C#Cc1cccc(C)c1	313.397	4	1	2.71842	23	87.8638	0	49.77	0	23	3	0	0	0	0	0	0	2	0
CHEMBL1621597	CC(C)[N+]1(C)[C@@H]2CC[C@H]1C[C@@H](OC(=O)C(CO)c1ccccc1)C2	332.464	4	1	2.8541	24	93.5132	5	46.53	1	24	3	0	0	0	0	0	0	2	0
CHEMBL2146110	Cl.Fc1ccc(-c2cncc(CNC[C@H]3CCc4ccccc4O3)c2)cc1	384.882	3	1	4.7929	27	107.7647	5	34.15	0	27	4	0	0	0	0	0	0	2	0
CHEMBL953	CCN(CC)C(=O)/C(C#N)=C/c1cc(O)c(O)c([N+](=O)[O-])c1	305.29	8	2	1.78138	22	77.944	5	127.7	0	22	1	0	0	0	0	0	0	4	0
CHEMBL1214124	N#Cc1ccccc1-c1cc(-c2ccccn2)cn(-c2ccccc2)c1=O	349.393	4	0	4.43818	27	105.421	3	58.68	0	27	4	0	0	0	0	0	0	3	0
CHEMBL38380	O=S(=O)(c1cccc2cnccc12)N1CCCNCC1	291.376	5	1	1.2188	20	77.9885	2	62.3	0	20	3	0	0	0	0	0	0	2	0
CHEMBL650	C[C@H]1C[C@@H]2[C@H]([C@@H](O)C[C@@]3(C)[C@H]2CC[C@]3(O)C(=O)CO)[C@@]2(C)C=CC(=O)C=C12	374.477	5	3	1.8036	27	99.5954	2	94.83	0	27	4	0	0	0	0	0	0	1	0
CHEMBL611	COc1cc2nc(N3CCN(C(=O)C4CCCO4)CC3)nc(N)c2cc1OC	387.44	9	2	1.0568	28	104.8214	4	103.04	0	28	4	0	0	0	0	0	0	1	0
CHEMBL1648	COC(=O)C1=C(C)NC(C)=C(C(=O)OC(C)C)C1c1cccc2nonc12	371.393	8	1	2.5822	27	96.3247	4	103.55	0	27	3	0	0	0	0	0	0	3	0
CHEMBL490	Fc1ccc([C@@H]2CCNC[C@H]2COc2ccc3c(c2)OCO3)cc1	329.371	4	1	3.3265	24	88.1777	4	39.72	0	24	4	0	0	0	0	0	0	3	0
CHEMBL5314363	CN1CCc2cccc3c2[C@H]1Cc1ccc(O)c(O)c1-3.Cl.Cl.O	358.265	4	4	2.8688	23	96.0964	0	75.2	0	23	4	0	0	0	0	0	0	4	0
CHEMBL160038	O=C(Cc1ccccc1)c1cc(O)c(O)c([N+](=O)[O-])c1	273.244	6	2	2.4314	20	70.9025	4	100.67	0	20	2	0	0	0	0	0	0	2	0
CHEMBL220808	Fc1ccc(-c2cncc(CNC[C@H]3CCc4ccccc4O3)c2)cc1	348.421	3	1	4.3711	26	100.5167	5	34.15	0	26	4	0	0	0	0	0	0	2	0
CHEMBL2146146	CN1[C@@H]2CC[C@H]1C[C@@H](OC(=O)C(CO)c1ccccc1)C2.O=S(=O)(O)O	387.454	8	3	1.2781	26	94.1332	4	124.37	0	26	3	0	0	0	0	0	0	4	0
CHEMBL207538	CC(=O)[C@H]1CC[C@H]2[C@@H]3CC[C@H]4C[C@H](O)CC[C@]4(C)[C@H]3CC[C@]12C	318.501	2	1	4.5952	23	91.9048	1	37.3	0	23	4	0	0	0	0	0	0	1	0
CHEMBL2110659	O=C1Cc2c(ccc3c2O[C@@H](CNCc2ccccc2)CO3)N1	310.353	5	2	2.1108	23	86.8354	4	59.59	0	23	4	0	0	0	0	0	0	2	0
CHEMBL628	CC(=O)CCCCn1c(=O)c2c(ncn2C)n(C)c1=O	278.312	7	0	0.193	20	74.747	5	78.89	0	20	2	0	0	0	0	0	0	2	0
CHEMBL53	CN1CCc2cccc3c2[C@H]1Cc1ccc(O)c(O)c1-3	267.328	3	2	2.8499	20	77.9866	0	43.7	0	20	4	0	0	0	0	0	0	4	0
CHEMBL17350	C[C@@H]([C@@H](O)c1ccc(O)cc1)N1CCC(O)(c2ccccc2)CC1	327.424	4	3	2.7977	24	93.6744	4	63.93	0	24	3	0	0	0	0	0	0	2	0
CHEMBL716	OCCOCCN1CCN(C2=Nc3ccccc3Sc3ccccc32)CC1	383.517	5	1	2.856	27	109.1218	5	48.3	0	27	4	0	0	0	0	0	0	4	0
CHEMBL3989690	CCOC[C@@H]1[C@@H](c2ccc(Cl)c(Cl)c2)C[C@@H]2CC[C@H]1N2C	328.283	2	0	4.5962	21	88.376	4	12.47	0	21	3	0	0	0	0	0	0	2	0
CHEMBL1201203	CN1[C@@H]2CC[C@H]1C[C@@H](OC(c1ccccc1)c1ccccc1)C2	307.437	2	0	4.4178	23	93.407	4	12.47	0	23	4	0	0	0	0	0	0	4	0
CHEMBL531	CCCN1C[C@H](CSC)C[C@@H]2c3cccc4[nH]cc(c34)C[C@H]21	314.498	2	1	4.2711	22	96.8847	4	19.03	0	22	4	0	0	0	0	0	0	4	0
CHEMBL1101	OC(CCN1CCCCC1)(c1ccccc1)C1CC2C=CC1C2	311.469	2	1	3.9624	23	94.0908	5	23.47	0	23	4	0	0	0	0	0	0	4	0
CHEMBL637	COc1ccc(C(CN(C)C)C2(O)CCCCC2)cc1	277.408	3	1	3.0356	20	82.3238	5	32.7	0	20	2	0	0	0	0	0	0	3	0
CHEMBL4297646	Fc1cc(F)c(OCc2ccccc2C2CCNCC2)c(F)c1	321.342	2	1	4.1499	23	81.9347	4	21.26	0	23	3	0	0	0	0	0	0	3	0
CHEMBL447664	Cc1cc(Cn2nnc3c(-c4ccco4)nc(N)nc32)ccc1N	321.344	8	4	2.00242	24	89.9258	3	121.67	0	24	4	0	0	0	0	0	0	2	0
CHEMBL80	C=CCN1CC[C@]23c4c5ccc(O)c4O[C@H]2C(=O)CC[C@@]3(O)[C@H]1C5	327.38	5	2	1.3014	24	87.2706	2	70	0	24	5	0	0	0	0	0	0	3	0
CHEMBL3697617	Cc1cc(Oc2ncccc2C(F)(F)F)ccc1-c1c(C)c(=O)[nH]c(=O)n1C	391.349	6	1	3.56354	28	96.5267	3	76.98	0	28	3	0	0	0	0	0	0	3	0
CHEMBL517712	CN1[C@@H]2CC[C@H]1C[C@@H](OC(=O)C(CO)c1ccccc1)C2	289.375	4	1	1.9309	21	79.9558	4	49.77	0	21	3	0	0	0	0	0	0	4	0
CHEMBL4297611	CC(C)(NC(=O)O[C@@H]1CN2CCC1CC2)c1csc(-c2ccc(F)cc2)n1	389.496	5	1	4.0047	27	103.1027	4	54.46	0	27	5	0	0	0	0	0	0	2	0
CHEMBL407	CCOC(=O)c1ncn2c1CN(C)C(=O)c1cc(F)ccc1-2	303.293	6	0	1.7737	22	75.276	2	64.43	0	22	3	0	0	0	0	0	0	1	0
CHEMBL1464	CC(=O)CC(c1ccccc1)c1c(O)c2ccccc2oc1=O	308.333	4	1	3.6096	23	87.7318	4	67.51	0	23	3	0	0	0	0	0	0	1	0
CHEMBL220492	CC1(C)O[C@@H]2[C@@H](CO[C@@]3(COS(N)(=O)=O)OC(C)(C)O[C@@H]23)O1	339.366	9	2	-0.3954	22	71.6042	3	115.54	0	22	3	0	0	0	0	0	0	2	0
CHEMBL86715	OC(CCN1CCCC1)(c1ccccc1)C1CCCCC1	287.447	2	1	3.9404	21	87.2048	5	23.47	0	21	3	0	0	0	0	0	0	4	0
CHEMBL549	CN(C)CCCC1(c2ccc(F)cc2)OCc2cc(C#N)ccc21	324.399	3	0	3.81298	24	90.914	5	36.26	0	24	3	0	0	0	0	0	0	2	0
CHEMBL655	Cc1ncc2n1-c1ccc(Cl)cc1C(c1ccccc1F)=NC2	325.774	3	0	4.32422	23	89.054	1	30.18	0	23	4	0	0	0	0	0	0	1	0
CHEMBL1200604	CCN(Cc1ccncc1)C(=O)C(CO)c1ccccc1	284.359	4	1	2.2062	21	81.5968	6	53.43	0	21	2	0	0	0	0	0	1	2	1
CHEMBL419792	CN[C@@H]1Cc2cccc3[nH]c(=O)n(c23)C1	203.245	4	2	0.4737	15	59.1104	1	49.82	0	15	3	0	0	1	0	0	0	3	1
CHEMBL595	CCc1ccc(CCOc2ccc(CC3SC(=O)NC3=O)cc2)nc1	356.447	5	1	3.1596	25	97.8777	7	68.29	0	25	3	0	0	0	0	0	1	2	1
CHEMBL1064	CCC(C)(C)C(=O)O[C@H]1C[C@@H](C)C=C2C=C[C@H](C)[C@H](CC[C@@H]3C[C@@H](O)CC(=O)O3)[C@H]21	418.574	5	1	4.5856	30	115.4548	6	72.83	0	30	3	0	0	0	0	0	1	2	1
CHEMBL4297526	COC(=O)CC[C@@H]1N=C(c2ccccn2)c2cc(Br)ccc2-n2c(C)cnc21	439.313	6	0	4.18352	28	109.868	4	69.37	0	28	4	0	0	0	0	0	1	2	1
CHEMBL1201023	Cc1ccccc1C(OCCN(C)C)c1ccccc1.Cl	305.849	2	0	4.08442	21	91.218	6	12.47	0	21	2	0	0	0	0	0	1	4	1
CHEMBL596802	CCCN1CCC(c2cccc(S(C)(=O)=O)c2)CC1	281.421	3	0	2.6795	19	78.2578	4	37.38	0	19	2	0	0	1	0	0	0	2	1
CHEMBL3545010	CCN1CCC(c2cccc(S(C)(=O)=O)c2F)CC1	285.384	3	0	2.4285	19	73.5988	3	37.38	0	19	2	0	0	1	0	0	0	1	1
CHEMBL1201142	C#CCN[C@@H]1CCc2ccccc21.CS(=O)(=O)O	267.35	4	2	1.4007	18	71.8123	2	66.4	0	18	2	0	0	1	0	0	0	4	1
CHEMBL778	Cc1cccc([C@H](C)c2c[nH]cn2)c1C	200.285	2	1	3.17834	15	62.0207	2	28.68	0	15	2	0	0	1	0	0	0	4	1
CHEMBL49080	CC(C)(C)NCC(O)c1cc(Cl)c(N)c(Cl)c1	277.195	3	4	2.9971	17	73.5899	3	58.28	0	17	1	0	0	1	0	0	0	2	1
CHEMBL3694769	Nc1nc(-n2cccn2)nc(-n2cccn2)c1Br	306.127	7	2	1.1927	18	68.3884	2	87.44	0	18	3	0	0	1	0	0	0	1	1
CHEMBL396778	C[C@H](NCc1ccc(OCc2cccc(F)c2)cc1)C(N)=O	302.349	4	3	2.3681	22	82.6701	7	64.35	0	22	2	0	0	0	0	0	1	4	1
CHEMBL4297184	Cc1ccc(-c2nc(N)nc3c2nnn3Cc2cccc(CO[C@H]3CCOC3)n2)o1	407.434	10	2	2.12072	30	107.3214	6	127	0	30	5	0	0	0	0	0	1	1	1
CHEMBL345237	O=C1c2ccccc2OC=C(Cl)N1CCCCN1CC=C(c2ccccn2)CC1	409.917	5	0	4.5234	29	114.5475	6	45.67	0	29	4	0	0	0	0	0	1	2	1
CHEMBL45	COc1ccc2[nH]cc(CCNC(C)=O)c2c1	232.283	4	2	1.8551	17	67.2384	4	54.12	0	17	2	0	0	1	0	0	0	4	1
CHEMBL1201010	CC(=O)OCC(=O)[C@@]1(O)CC[C@H]2[C@@H]3CCC4=CC(=O)CC[C@]4(C)[C@@]3(F)[C@@H](O)C[C@@]21C	422.493	6	2	2.4445	30	105.0386	3	100.9	0	30	4	0	0	0	0	0	1	2	1
CHEMBL49	O=C1CC2(CCCC2)CC(=O)N1CCCCN1CCN(c2ncccn2)CC1	385.512	7	0	2.0882	28	106.774	6	69.64	0	28	4	0	0	0	0	0	1	3	1
CHEMBL1201342	CN1CCCC(CC2c3ccccc3Sc3ccccc32)C1	309.478	1	0	5.015	22	93.688	2	3.24	0	22	4	1	0	0	0	0	1	4	1
CHEMBL108	NC(=O)N1c2ccccc2C=Cc2ccccc21	236.274	3	2	3.3872	18	73.5344	0	46.33	0	18	3	0	0	1	0	0	0	1	1
CHEMBL742	CNC1(c2ccccc2Cl)CCCCC1=O	237.73	2	1	2.8978	16	65.6647	2	29.1	0	16	2	0	0	1	0	0	0	2	1
CHEMBL900	Cc1ccccc1C(OCCN(C)C)c1ccccc1	269.388	2	0	3.66262	20	83.97	6	12.47	0	20	2	0	0	0	0	0	1	4	1
CHEMBL2105747	COc1ccc(N2CCOCC2)c2sc(NC(=O)N3CCC(C)(O)CC3)nc12	406.508	8	2	2.5202	28	109.6535	3	87.16	0	28	4	0	0	0	0	0	1	3	1
CHEMBL462605	Clc1ccc(CCCOCCCN2CCCCC2)cc1	295.854	2	0	4.1652	20	85.5	8	12.47	0	20	2	0	0	0	0	0	1	3	1
CHEMBL1206	CCN(CC)C(C)CN1c2ccccc2Sc2ccccc21	312.482	2	0	5.0196	22	96.396	5	6.48	0	22	3	1	0	0	0	0	1	4	1
CHEMBL431770	CCn1c(=O)c2c(nc(/C=C/c3ccc(OC)c(OC)c3)n2C)n(CC)c1=O	384.436	8	0	2.1241	28	109.056	6	80.28	0	28	3	0	0	0	0	0	1	4	1
CHEMBL4089083	O/N=c1\cc(-c2cc3sccc3cn2)oc2ccc(CCCN3CCOCC3)cc12	421.522	6	1	4.2642	30	117.7575	5	71.09	0	30	5	0	0	0	0	0	1	2	1
CHEMBL4105630	C[C@@]1(O)CC[C@H]2[C@H](CC[C@@H]3[C@@H]2CC[C@]2(C)[C@@H](C(=O)Cn4cc(C#N)cn4)CC[C@@H]32)C1	409.574	5	1	4.34368	30	113.1728	3	78.91	0	30	5	0	0	0	0	0	1	2	1
CHEMBL1200411	CCCN(CCC)CCc1cccc2c1CC(=O)N2.Cl	296.842	3	1	3.2675	20	86.7497	7	32.34	0	20	2	0	0	0	0	0	1	4	1
CHEMBL192	CCCc1nn(C)c2c(=O)[nH]c(-c3cc(S(=O)(=O)N4CCN(C)CC4)ccc3OCC)nc12	474.587	10	1	1.6109	33	125.9855	7	113.42	0	33	4	0	0	0	0	0	1	2	1
CHEMBL1076903	c1cnc2cc3c(cc2n1)[C@@H]1CNC[C@H]3C1	211.268	3	1	1.8039	16	62.5067	0	37.81	0	16	4	0	0	1	0	0	0	4	1
CHEMBL2111101	CC(C)COc1ccc(CNC(=O)N(Cc2ccc(F)cc2)C2CCN(C)CC2)cc1	427.564	5	1	4.6665	31	121.4727	8	44.81	0	31	3	0	0	0	0	0	1	4	1
CHEMBL1373	NC(=O)C[S+]([O-])C(c1ccccc1)c1ccccc1	273.357	3	2	2.01	19	76.9308	5	66.15	0	19	2	0	0	1	0	0	0	2	1
CHEMBL1175	CNCC[C@H](Oc1cccc2ccccc12)c1cccs1	297.423	2	1	4.6309	21	90.1797	6	21.26	0	21	3	0	0	0	0	0	1	3	1
CHEMBL219916	O=c1[nH]c2ccccc2n1CCCN1CCC(n2c(=O)[nH]c3cc(Cl)ccc32)CC1	425.92	7	2	3.3532	30	119.4554	5	78.82	0	30	5	0	0	0	0	0	1	4	1
CHEMBL1201236	C[C@@](Cc1ccc(O)c(O)c1)(NN)C(=O)O	226.232	6	6	-0.0531	16	56.8395	4	115.81	0	16	1	1	0	1	0	0	0	4	1
CHEMBL503	CC[C@H](C)C(=O)O[C@H]1C[C@@H](C)C=C2C=C[C@H](C)[C@H](CC[C@@H]3C[C@@H](O)CC(=O)O3)[C@H]21	404.547	5	1	4.1955	29	110.8378	6	72.83	0	29	3	0	0	0	0	0	1	2	1
CHEMBL1218	CCC(=O)NCC[C@@H]1CCc2ccc3c(c21)CCO3	259.349	3	1	2.5676	19	74.6207	4	38.33	0	19	3	0	0	1	0	0	0	4	1
CHEMBL796	COC(=O)C(c1ccccc1)C1CCCCN1	233.311	3	1	2.0853	17	66.8407	3	38.33	0	17	2	0	0	1	0	0	0	4	1
CHEMBL3182733	CCCN[C@H]1CCc2nc(N)sc2C1.Cl.Cl.O	302.271	4	5	1.6011	17	78.7429	3	82.44	0	17	2	0	0	1	0	0	0	4	1
CHEMBL4594351	Cc1c(Cc2ccc(-n3cccn3)cc2)cc2c(c1F)CN([C@H]1COCC[C@@H]1O)C2=O	421.472	6	1	3.01622	31	112.6113	4	67.59	0	31	5	0	0	0	0	0	1	2	1
CHEMBL2103832	CN1CCN(c2cccc3[nH]c(=O)oc23)CC1	233.271	5	1	0.8729	17	66.5447	1	52.48	0	17	3	0	0	1	0	0	0	3	1
CHEMBL3421729	C[C@H]1c2cccc(CCC(C)(C)O)c2C[C@H](CO)N1C(=O)Cc1c(Cl)cccc1Cl	450.406	4	2	4.7462	30	121.0656	6	60.77	0	30	3	0	0	0	0	0	1	1	1
CHEMBL502	COc1cc2c(cc1OC)C(=O)C(CC1CCN(Cc3ccccc3)CC1)C2	379.5	4	0	4.3611	28	110.1305	6	38.77	0	28	4	0	0	0	0	0	1	4	1
CHEMBL1200383	CN1[C@@H]2CC[C@H]1C[C@@H](OC(c1ccccc1)c1ccccc1)C2.CS(=O)(=O)O	403.544	5	1	3.9218	28	110.8796	4	66.84	0	28	4	0	0	0	0	0	1	4	1
CHEMBL4297594	CC(C)OCCn1c(=S)[nH]c(=O)c2[nH]ccc21	253.327	5	2	1.81219	17	68.8314	4	62.81	0	17	2	0	0	1	0	0	0	2	1
CHEMBL1303	CCCN(CCc1cccs1)[C@H]1CCc2c(O)cccc2C1	315.482	2	1	4.2657	22	93.8068	6	23.47	0	22	3	0	0	0	0	0	1	4	1
CHEMBL48582	CS(=O)(=O)O.C[C@H](NCc1ccc(OCc2cccc(F)c2)cc1)C(N)=O	398.456	7	4	1.8721	27	100.1427	7	118.72	0	27	2	0	0	0	0	0	1	4	1
CHEMBL636	CCN(C)C(=O)Oc1cccc([C@H](C)N(C)C)c1	250.342	4	0	2.7597	18	72.872	4	32.78	0	18	1	0	0	1	0	0	0	4	1
CHEMBL1255582	CCC1(c2c[nH]cn2)Cc2ccc(F)cc2C1	230.286	2	1	2.9954	17	64.3647	2	28.68	0	17	3	0	0	1	0	0	0	2	1
CHEMBL59	NCCc1ccc(O)c(O)c1	153.181	3	4	0.599	11	42.53	2	66.48	0	11	1	0	0	1	0	1	0	4	2
CHEMBL4594447	CCCNCCOc1cc(F)cc(S(C)(=O)=O)c1	275.345	4	1	1.6076	18	68.1655	7	55.4	0	18	1	0	0	1	0	0	1	2	2
CHEMBL812	CN(C)C(=O)Oc1ccc[n+](C)c1.[Br-]	261.119	4	0	-2.4245	14	47.329	1	33.42	0	14	1	0	0	1	0	1	0	2	2
CHEMBL301265	CCCN[C@H]1CCc2nc(N)sc2C1	211.334	3	3	1.5822	14	60.6331	3	50.94	0	14	2	0	0	1	0	1	0	4	2
CHEMBL660	NC12CC3CC(CC(C3)C1)C2	151.253	1	2	1.9139	11	45.0904	0	26.02	0	11	4	0	0	1	0	1	0	4	2
CHEMBL887	C#CCN[C@@H]1CCc2ccccc21	171.243	1	1	1.8967	13	54.3397	2	12.03	0	13	2	0	0	1	0	1	0	4	2
CHEMBL3	CN1CCC[C@H]1c1cccnc1	162.236	2	0	1.8483	12	48.842	1	16.13	0	12	2	0	0	1	0	1	0	4	2
CHEMBL807	CC12CC3CC(C)(C1)CC(N)(C3)C2	179.307	1	2	2.6941	13	54.3244	0	26.02	0	13	4	0	0	1	0	1	0	4	2
CHEMBL457	Cc1ccc(C)c(OCCCC(C)(C)C(=O)O)c1	250.338	3	1	3.57324	18	72.0618	6	46.53	0	18	1	0	0	1	0	0	1	2	2
CHEMBL1557	Cl.NCCc1ccc(O)c(O)c1	189.642	3	4	1.0208	12	49.778	2	66.48	0	12	1	0	0	1	0	1	0	3	2
CHEMBL972	C#CCN(C)[C@H](C)Cc1ccccc1	187.286	1	0	2.1826	14	61.071	4	3.24	0	14	1	0	0	1	0	1	0	4	2
CHEMBL2103827	N[C@H](C(=O)O)[C@H](O)c1ccc(O)c(O)c1	213.189	6	6	-0.4569	15	50.3426	3	124.01	0	15	1	1	0	1	0	1	0	4	2
CHEMBL4130229	Cc1ccc(C(=O)NNC(=O)c2c(C)cccc2Cl)cc1C#Cc1cnc2ccccc2c1	453.929	5	2	4.97964	33	130.0234	2	71.09	0	33	4	0	0	1	0	0	1	2	2
CHEMBL3304244	Cc1nn(-c2ncccc2CO)cc1CN1CCC2(CC1)OCC(F)(F)c1cc(Cl)sc12	480.968	6	1	4.39622	32	117.3828	4	63.41	0	32	5	0	0	1	0	0	1	2	2
CHEMBL1286	CC[C@@H](C(N)=O)N1CCCC1=O	170.212	4	2	-0.1273	12	44.2204	3	63.4	0	12	1	0	0	1	0	1	0	4	2
CHEMBL215645	CCN(C)C(=O)Oc1cccc([C@H](C)N(C)C)c1.O=C(O)C(O)C(O)C(=O)O	400.428	10	4	0.6371	28	100.1572	7	147.84	0	28	1	0	0	0	1	0	1	4	2
CHEMBL641	CNCC[C@@H](Oc1ccccc1C)c1ccccc1	255.361	2	1	3.72462	19	79.5337	6	21.26	0	19	2	0	0	1	0	0	1	4	2
CHEMBL526	CC(C)c1cccc(C(C)C)c1O	178.275	1	1	3.639	13	56.2848	2	20.23	0	13	1	0	0	1	0	1	0	4	2
CHEMBL1089318	Cc1c(Cl)c(C)[n+]([O-])c(Cl)c1-c1noc(-c2cc(O)c(O)c([N+](=O)[O-])c2)n1	413.173	10	2	3.28004	27	93.608	3	149.46	0	27	3	0	0	0	1	0	1	4	2
CHEMBL113	Cn1c(=O)c2c(ncn2C)n(C)c1=O	194.194	6	0	-1.0293	14	51.196	0	61.82	0	14	2	0	0	1	0	1	0	3	2
CHEMBL589	CCCN(CCC)CCc1cccc2c1CC(=O)N2	260.381	3	1	2.8457	19	79.5017	7	32.34	0	19	2	0	0	1	0	0	1	4	2
CHEMBL750	NS(=O)(=O)Cc1noc2ccccc12	212.23	5	2	0.6163	14	50.8202	2	86.19	0	14	2	0	0	1	0	1	0	4	2
CHEMBL2095212	Nc1nc(CC(=O)Nc2ccc(CCNC[C@H](O)c3ccccc3)cc2)cs1	396.516	6	5	2.7722	28	113.2776	9	100.27	0	28	3	0	0	0	0	1	1	4	2
CHEMBL1009	N[C@@H](Cc1ccc(O)c(O)c1)C(=O)O	197.19	5	5	0.0522	14	49.0868	3	103.78	0	14	1	0	0	1	0	1	0	4	2
CHEMBL1569	Cl.NC12CC3CC(CC(C3)C1)C2	187.714	1	2	2.3357	12	52.3384	0	26.02	0	12	4	0	0	1	0	1	0	4	2
CHEMBL1201087	C=CCN1C[C@H](C(=O)N(CCCN(C)C)C(=O)NCC)C[C@@H]2c3cccc4[nH]cc(c34)C[C@H]21	451.615	7	2	3.1939	33	132.3654	8	71.68	0	33	4	0	0	1	0	0	1	4	2
CHEMBL1115	CN(C)C(=O)Oc1ccc[n+](C)c1	181.215	4	0	0.5715	13	47.329	1	33.42	1	13	1	0	0	1	0	1	0	2	2
CHEMBL112	CC(=O)Nc1ccc(O)cc1	151.165	3	2	1.3506	11	42.4105	1	49.33	0	11	1	0	0	1	0	1	0	1	2
CHEMBL75133	CC(/C=C/[C@@H]1C[C@]1(C)c1ccc2c(c1)C(C)(C)CCC2(C)C)=C\C(=O)O	352.518	2	1	5.9003	26	107.7198	4	37.3	0	26	3	1	0	1	0	1	1	1	3
CHEMBL2218896	CCCCCCC(C)(C)c1cc(O)c2c(c1)OC(C)(C)C1CCC(=O)CC21	372.549	3	1	6.264	27	109.6878	6	46.53	0	27	3	1	0	1	0	1	1	3	3
CHEMBL1272	CCOc1cc(CC(=O)N[C@@H](CC(C)C)c2ccccc2N2CCCCC2)ccc1C(=O)O	452.595	6	2	5.2199	33	131.119	10	78.87	0	33	3	1	0	1	0	1	1	1	3
CHEMBL190461	C=C(C)[C@@H]1CCC(C)=C[C@H]1c1c(O)cc(CCCCC)cc1O	314.469	2	2	5.8465	23	97.0366	6	40.46	0	23	2	1	0	1	0	1	1	2	3
CHEMBL1431	CN(C)C(=N)NC(=N)N	129.167	5	5	-1.03416	9	36.4635	0	88.99	0	9	0	0	0	1	0	1	1	2	3
CHEMBL2134724	CC(C)[N+]1(C)[C@@H]2CC[C@H]1C[C@@H](OC(=O)C(CO)c1ccccc1)C2.O.[Br-]	430.383	5	3	-0.9666	26	97.127	5	78.03	0	26	3	0	0	1	0	1	1	2	3
CHEMBL1433	C[C@H]1c2cccc(O)c2C(=O)C2=C(O)[C@]3(O)C(=O)C(C(N)=O)=C(O)[C@@H](N(C)C)[C@@H]3[C@@H](O)[C@@H]21	444.44	10	7	-0.3476	32	109.7749	2	181.62	0	32	4	1	0	0	1	1	1	2	3
CHEMBL1200748	C[C@@](Cc1ccc(O)c(O)c1)(NN)C(=O)O.O	244.247	7	8	-0.8778	17	60.4533	4	147.31	0	17	1	1	0	1	1	1	0	4	3
CHEMBL1200826	O=C([O-])[O-].[Li+].[Li+]	73.89	3	0	-8.439	6	5.396	0	63.19	0	6	0	0	0	1	0	1	1	1	3
CHEMBL493	CC(C)C[C@H]1C(=O)N2CCC[C@H]2[C@]2(O)O[C@](NC(=O)[C@@H]3C=C4c5cccc6[nH]c(Br)c(c56)C[C@H]4N(C)C3)(C(C)C)C(=O)N12	654.606	10	3	3.1928	43	164.1582	5	118.21	0	43	7	1	0	1	0	1	1	4	3
CHEMBL5315052	C#CCN[C@@H]1CCc2ccccc21.C#CCN[C@@H]1CCc2ccccc21.O=C(O)C(O)C(O)C(=O)O	492.572	8	6	1.6708	36	135.9646	7	139.12	0	36	4	1	0	1	0	1	1	4	3
CHEMBL1342	O=C(O)CCCO	104.105	3	2	-0.1565	7	23.9556	3	57.53	0	7	0	0	0	1	0	1	1	2	3
CHEMBL1042	C=C1CC[C@H](O)C/C1=C/C=C1\CCC[C@]2(C)[C@@H]([C@H](C)CCCC(C)C)CC[C@@H]12	384.648	1	1	7.619	28	121.1888	6	20.23	0	28	3	1	0	1	0	1	1	4	3
CHEMBL1201134	CCCCC(F)(F)[C@@]1(O)CC[C@H]2[C@@H](CC(=O)[C@@H]2CCCCCCC(=O)O)O1	390.467	5	2	4.3099	27	95.4706	11	83.83	0	27	2	0	0	0	1	1	1	4	3
CHEMBL1200682	O=C([O-])CCCO.[Na+]	126.087	3	1	-4.4872	8	21.3268	3	60.36	0	8	0	0	0	1	0	1	1	2	3
CHEMBL1096979	NC(CO)C(=O)NNCc1ccc(O)c(O)c1O	257.246	8	8	-1.7562	18	61.48	5	148.07	0	18	1	1	0	1	1	1	1	4	4
CHEMBL4297524	Cc1cn(-c2cc(NC(=O)c3ccc(C)c(Nc4nccc(-c5cnccn5)n4)c3)cc(C(F)(F)F)c2)cn1	530.514	9	2	5.75084	39	138.7759	6	110.51	0	39	5	2	1	1	0	1	1	2	4
CHEMBL240624	COCCOc1ccc(N2CCN(CCn3ncc4c3nc(N)n3nc(-c5ccco5)nc43)CC2)cc1	503.567	12	2	2.1636	37	138.6534	9	125	0	37	6	2	1	1	0	1	1	3	4
CHEMBL290352	CCSCc1ccc2c(c1)c1c3c(c4c5cc(CSCC)ccc5n5c4c1n2[C@H]1C[C@](O)(C(=O)OC)[C@]5(C)O1)CNC3=O	615.777	8	2	6.1613	43	172.641	7	94.72	0	43	8	2	1	1	0	1	1	2	4
CHEMBL1812161	CC(C)=CCC/C(C)=C/CC/C(C)=C/CC[C@@](C)(O)CCC1=C(C)C(=O)C(C)=C(C)C1=O	440.668	3	1	7.5217	32	135.5928	12	54.37	0	32	1	1	0	1	1	1	1	2	4
CHEMBL1496	CC(C)c1nc(N(C)S(C)(=O)=O)nc(-c2ccc(F)cc2)c1/C=C/[C@@H](O)C[C@@H](O)CC(=O)O	481.546	9	3	2.4017	33	122.6792	10	140.92	0	33	2	0	0	1	1	1	1	1	4
CHEMBL1201740	Cc1cn(-c2cc(NC(=O)c3ccc(C)c(Nc4nccc(-c5cccnc5)n4)c3)cc(C(F)(F)F)c2)cn1.Cl.O	584.002	9	4	5.95294	41	151.8427	6	129.12	0	41	5	2	1	1	0	1	1	2	4
CHEMBL255863	Cc1cn(-c2cc(NC(=O)c3ccc(C)c(Nc4nccc(-c5cccnc5)n4)c3)cc(C(F)(F)F)c2)cn1	529.526	8	2	6.35584	39	140.9809	6	97.62	0	39	5	2	1	1	0	1	1	2	4
CHEMBL1200503	CC(C)C[C@H]1C(=O)N2CCC[C@H]2[C@]2(O)O[C@](NC(=O)[C@@H]3C=C4c5cccc6[nH]c(Br)c(c56)C[C@H]4N(C)C3)(C(C)C)C(=O)N12.CS(=O)(=O)O	750.713	13	4	2.6968	48	181.6308	5	172.58	0	48	7	2	1	1	1	1	1	4	5
CHEMBL4084119	CCCCCCCCCCCCCCCC(=O)N[C@@H](CCC(=O)NCCCC[C@H](NC(=O)[C@H](C)NC(=O)[C@H](C)NC(=O)[C@H](CCC(N)=O)NC(=O)CNC(=O)[C@H](CCC(=O)O)NC(=O)[C@H](CC(C)C)NC(=O)[C@H](Cc1ccc(O)cc1)NC(=O)[C@H](CO)NC(=O)[C@H](CO)NC(=O)[C@@H](NC(=O)[C@H](CC(=O)O)NC(=O)[C@H](CO)NC(=O)[C@@H](NC(=O)[C@H](Cc1ccccc1)NC(=O)[C@@H](NC(=O)CNC(=O)[C@H](CCC(=O)O)NC(=O)[C@H](C)NC(=O)[C@@H](N)Cc1cnc[nH]1)[C@@H](C)O)[C@@H](C)O)C(C)C)C(=O)N[C@…	3751.262	94	58	-10.16166	266	955.1668	130	1513.76	0	266	6	3	1	1	1	1	1	2	5
CHEMBL1429	N=C(N)NCCC[C@@H](NC(=O)[C@@H]1CCCN1C(=O)[C@@H]1CSSCCC(=O)N[C@@H](Cc2ccc(O)cc2)C(=O)N[C@@H](Cc2ccccc2)C(=O)N[C@@H](CCC(N)=O)C(=O)N[C@@H](CC(N)=O)C(=O)N1)C(=O)NCC(N)=O	1069.238	26	18	-4.13203	74	271.4037	19	435.41	0	74	4	3	1	1	1	1	1	4	5
CHEMBL1200556	CC(=O)O.N=C(N)NCCC[C@@H](NC(=O)[C@@H]1CCCN1C(=O)[C@@H]1CSSCCC(=O)N[C@@H](Cc2ccc(O)cc2)C(=O)N[C@@H](Cc2ccccc2)C(=O)N[C@@H](CCC(N)=O)C(=O)N[C@@H](CC(N)=O)C(=O)N1)C(=O)NCC(N)=O	1129.29	28	19	-4.04113	78	284.7135	19	472.71	0	78	4	3	1	1	1	1	1	4	5
CHEMBL787	CC(C)(O)c1ccccc1CC[C@@H](SCC1(CC(=O)O)CC1)c1cccc(/C=C/c2ccc3ccc(Cl)cc3n2)c1	586.197	4	2	8.948	41	171.2496	12	70.42	0	41	5	2	1	1	1	1	1	2	5
CHEMBL414357	CC[C@H](C)[C@H](NC(=O)[C@H](Cc1ccccc1)NC(=O)[C@H](CC(C)C)NC(=O)[C@H](CCCNC(=N)N)NC(=O)[C@@H](NC(=O)[C@H](C)NC(=O)[C@H](CCC(=O)O)NC(=O)[C@H](CCC(=O)O)NC(=O)[C@H](CCC(=O)O)NC(=O)[C@H](CCSC)NC(=O)[C@H](CCC(N)=O)NC(=O)[C@H](CCCCN)NC(=O)[C@H](CO)NC(=O)[C@H](CC(C)C)NC(=O)[C@H](CC(=O)O)NC(=O)[C@H](CO)NC(=O)[C@@H](NC(=O)[C@H](Cc1ccccc1)NC(=O)[C@@H](NC(=O)CNC(=O)[C@H](CCC(=O)O)NC(=O)CNC(=O)[C@@H](N)Cc1cnc…	4186.637	110	65	-20.60433	295	1041.3338	134	1749.75	0	295	9	3	1	1	1	1	1	3	5
CHEMBL1200699	C[C@H]1c2cccc(O)c2C(=O)C2=C(O)[C@]3(O)C(=O)C(C(N)=O)=C(O)[C@@H](N(C)C)[C@@H]3[C@@H](O)[C@@H]21.O	462.455	11	9	-1.1723	33	113.3887	2	213.12	0	33	4	2	1	1	1	1	1	2	5
CHEMBL413	CO[C@H]1C[C@@H]2CC[C@@H](C)[C@@](O)(O2)C(=O)C(=O)N2CCCC[C@H]2C(=O)O[C@H]([C@H](C)C[C@@H]2CC[C@@H](O)[C@H](OC)C2)CC(=O)[C@H](C)/C=C(\C)[C@@H](O)[C@@H](OC)C(=O)[C@H](C)C[C@H](C)/C=C/C=C/C=C/1C	914.187	14	3	6.1806	65	245.1374	6	195.43	0	65	4	3	1	1	1	1	1	1	5
CHEMBL2448613	CC(C)COc1ccc(CNC(=O)N(Cc2ccc(F)cc2)C2CCN(C)CC2)cc1.CC(C)COc1ccc(CNC(=O)N(Cc2ccc(F)cc2)C2CCN(C)CC2)cc1.O=C(O)C(O)C(O)C(=O)O	1005.214	16	6	7.2104	72	270.2306	19	204.68	0	72	6	4	1	1	1	1	1	4	5
